# Supplementary material for: Transcripts with high distal heritability mediate genetic effects on complex metabolic traits
Source: Nat Commun. 2025 Jul 1;16:5507. doi: 10.1038/s41467-025-61228-9 (PMC12216720; doi:10.1038/s41467-025-61228-9)
Supplement: Supplementary file 3 — Supplementary Data 1 [file 41467_2025_61228_MOESM3_ESM.txt]

Cluster	gene.ID	gene.name	Adipose	Islet	Liver	SkeletalMuscle
immune system activation	ENSMUSG00000001020	S100a4	0.0367381801932527	0.00806137962597138	0.0111870101054606	0.0157309002693264
immune system activation	ENSMUSG00000002111	Spi1	0.0368026659522704	-0.0014994503926235	0.000564861302954014	-0.00329546241267667
immune system activation	ENSMUSG00000003348	Mob3a	0.0382621695638585	-0.00452857039289704	0.0133929035500251	-0.00599988323382266
immune system activation	ENSMUSG00000004383	Large1	0.0385178417311744	0.0102165061831052	0.00263339762781068	0.00864276878733222
immune system activation	ENSMUSG00000004933	Matk	0.0366322993201692	0.00204681230145816	0.00583425403219504	-0.00306879463579998
immune system activation	ENSMUSG00000005054	Cstb	0.0381268296525643	-0.00405234575465133	0.0130544186299873	0.00760405420462581
immune system activation	ENSMUSG00000005087	Cd44	0.0375666307483169	0.0123970082114102	-0.00154297909388734	0.00896137177776301
immune system activation	ENSMUSG00000013698	Pea15a	0.0378470731311578	-0.00229905505690593	0.00742404587112433	0.0110839646173628
immune system activation	ENSMUSG00000017670	Elmo2	0.0371340849535878	0.00466682549641636	0.000799231450134822	-0.00494463501433015
immune system activation	ENSMUSG00000018008	Cyth4	0.0382792789154601	-0.00356228988661783	0.0058065631825497	-0.0008569082151562
immune system activation	ENSMUSG00000018293	Pfn1	0.0386874856071156	-0.0176780492992807	0.000876618482665452	-0.00543084325708945
immune system activation	ENSMUSG00000018774	Cd68	0.0369173796237454	-0.0114822201138678	0.00369635567192058	0.0008748933421263
immune system activation	ENSMUSG00000019302	Atp6v0a1	0.0385261190859409	0.0021577892106788	0.0174730374187716	-0.00213841286811098
immune system activation	ENSMUSG00000020152	Actr2	0.0387371419489168	-0.00997965867972143	0.0179537638063367	0.00360991498998793
immune system activation	ENSMUSG00000020522	Mfap3	0.0376282336853524	0.00243921398981726	0.00532346616419634	0.00264934036778718
immune system activation	ENSMUSG00000020661	Dnmt3a	0.036669034721888	-0.00563408265745249	-0.0175994229080153	0.00984482041403811
immune system activation	ENSMUSG00000020695	Mrc2	0.0379931650813525	0.00577488966221119	0.00971155373288451	0.0131848294884237
immune system activation	ENSMUSG00000021277	Traf3	0.0372587461279271	-0.00428595739369514	0.0134876907910405	0.00963009212435854
immune system activation	ENSMUSG00000021624	Cd180	0.0385436274604495	-0.00555180524654901	0.00617265314970866	-0.00639153348332563
immune system activation	ENSMUSG00000021998	Lcp1	0.0375923573530138	-0.00602341640767672	0.00567301667611088	-0.00596973664467926
immune system activation	ENSMUSG00000022488	Nckap1l	0.0381727192459098	0.00018410109290996	-4.06339458631548e-05	-0.00827327556814482
immune system activation	ENSMUSG00000022965	Ifngr2	0.0389026597937243	0.00104435504154268	0.0148753035398377	0.00283037501328398
immune system activation	ENSMUSG00000024165	Jpt2	0.0379167507650212	-0.00644083242628698	0.0125955435577452	0.000239545184282759
immune system activation	ENSMUSG00000024300	Myo1f	0.0378879443998142	0.00667934552949647	0.0031589346919409	-0.00546093289821233
immune system activation	ENSMUSG00000024663	Rab3il1	0.0372478985783437	-0.00588029019276197	-0.00420822778688579	0.00764395889209601
immune system activation	ENSMUSG00000024776	Stambpl1	0.0374494446443063	0.0098051065026871	0.00618031216908348	0.00414256186030591
immune system activation	ENSMUSG00000024900	Cpt1a	0.0371289533930813	0.0210287834562545	-0.00595172727663703	-0.00882200958288802
immune system activation	ENSMUSG00000025044	Msr1	0.0370618276324057	0.00149100199959549	0.00857149002161653	-0.000785344339380883
immune system activation	ENSMUSG00000025473	Adam8	0.0367120110488739	0.00119104344530575	0.00969888968626787	-0.00813945031019154
immune system activation	ENSMUSG00000025534	Gusb	0.0385346833009984	0.0057185921683112	0.00882947715038106	0.0107382120338969
immune system activation	ENSMUSG00000025648	Pfkfb4	0.0366805155355119	-0.0112298033302778	0.0119191134893405	-0.00375571186898896
immune system activation	ENSMUSG00000026042	Col5a2	0.0387076120096134	0.0111278962171535	-0.0100508668132929	0.0101394294373515
immune system activation	ENSMUSG00000026276	Septin2	0.0374023223432774	-0.0170827380407248	0.00824135959126788	0.00365973953957432
immune system activation	ENSMUSG00000026433	Rab29	0.0367037773938413	-0.00873660200855543	0.0143844911224277	0.000150050366906784
immune system activation	ENSMUSG00000026586	Prrx1	0.0391241374879948	0.0101950477270135	0.00856046972132381	0.011644167763325
immune system activation	ENSMUSG00000026749	Nek6	0.0375734915784265	0.00882074300217685	0.0222139148585515	-0.00961750438926686
immune system activation	ENSMUSG00000027293	Ehd4	0.0388511209552099	-0.00445556225772799	0.015471916721216	0.00624783151994049
immune system activation	ENSMUSG00000027475	Kif3b	0.0396388244205491	-0.0150248088553087	0.00974519280866347	0.00593326259795273
immune system activation	ENSMUSG00000027852	Nras	0.0373279467412378	-0.00298226256445935	0.0124916769977615	-0.000911867899220257
immune system activation	ENSMUSG00000028238	Atp6v0d2	0.0376695320423635	0.0100061790626991	-0.00435346667819598	0.00438227706412172
immune system activation	ENSMUSG00000028745	Capzb	0.037588219265728	-0.0194031932650097	0.0162423769966587	-0.00754054099933375
immune system activation	ENSMUSG00000028849	Map7d1	0.038022106281175	0.00673950333507677	-0.000582275314967281	0.00886644789533377
immune system activation	ENSMUSG00000028931	Kcnab2	0.0381449944400117	-0.00361490836279935	0.0017319484032806	-0.00795212722863701
immune system activation	ENSMUSG00000029234	Tmem165	0.0380020378433358	0.00956128329354318	0.0101827522229164	0.00222472030226658
immune system activation	ENSMUSG00000029767	Calu	0.0392849799959212	-0.000351900703473793	-0.000143702691539548	0.0136853045461702
immune system activation	ENSMUSG00000030047	Arhgap25	0.0370987800601743	0.000206580697258907	0.00102337665468942	-0.00911517771589845
immune system activation	ENSMUSG00000030223	Ptpro	0.0374440935268517	-0.0132231694445839	0.00553307978733868	-0.000825597433389351
immune system activation	ENSMUSG00000030536	Iqgap1	0.040830126793628	0.00389195056493789	0.00591581463800297	0.00501395943496887
immune system activation	ENSMUSG00000030789	Itgax	0.0387084608327617	0.00100335328357942	0.0101809219417484	0.00223387384976098
immune system activation	ENSMUSG00000031502	Col4a1	0.037545687182381	0.0148459459925365	0.0174325380711516	0.0152005961839933
immune system activation	ENSMUSG00000031659	Adcy7	0.0368728995573949	-0.00597696231277152	0.000803804950771772	0.00132190198360889
immune system activation	ENSMUSG00000032336	Nptn	0.0368032213595668	-0.00661109336728994	0.00364386248034031	0.00266758442530435
immune system activation	ENSMUSG00000034807	Colgalt1	0.0381729324726678	-0.00771768992691431	0.00824608018429178	-0.005472776092122
immune system activation	ENSMUSG00000035107	Dcbld2	0.0365880876191424	-0.00669070075702135	-0.00226215266695787	0.00721647121344055
immune system activation	ENSMUSG00000035186	Ubd	0.0380559247483262	0.00536092974010335	0.0131917322594102	0.00867150030012235
immune system activation	ENSMUSG00000035199	Arl6ip5	0.0374114005381738	-0.00739435020308909	0.0180811950513877	0.00816416056716214
immune system activation	ENSMUSG00000035385	Ccl2	0.0375718364845081	-0.00816462416471014	0.0154739145363642	0.00820056930006545
immune system activation	ENSMUSG00000036943	Rab8b	0.0370470839200239	-0.00139608466085497	0.0016319263491907	-0.00303047212177314
immune system activation	ENSMUSG00000036985	Zdhhc9	0.0372076955426559	-0.000264507507950693	-0.000777714930743831	-0.00438581457136996
immune system activation	ENSMUSG00000037348	Paqr7	0.0370879757670603	0.00105422747946896	0.0137302823857282	0.00496357143994073
immune system activation	ENSMUSG00000037902	Sirpa	0.0381589986772782	0.00604863790440946	0.000572536217428696	0.00105122140844926
immune system activation	ENSMUSG00000038147	Cd84	0.0383950777370441	-0.00170845637994912	-0.00138779443258138	-0.00789508304046413
immune system activation	ENSMUSG00000038642	Ctss	0.0366437763023482	0.00151667656267127	-0.00108402767054784	-0.00776154761099847
immune system activation	ENSMUSG00000039497	Dse	0.0379349983866711	0.00705835742949882	-0.0039793705228975	0.00652208368354245
immune system activation	ENSMUSG00000040229	Gpr34	0.038041180899679	0.00198559403273672	0.00388028229895734	0.00580050305942503
immune system activation	ENSMUSG00000040322	Slc25a24	0.0378209651799206	-0.000655372773276839	0.00564980425631556	0.0117792779806828
immune system activation	ENSMUSG00000040552	C3ar1	0.0372134924748745	0.00401660512826025	0.00441083881151753	0.00353763459191375
immune system activation	ENSMUSG00000040613	Apobec1	0.0385622047803922	-0.00334172977599287	-0.0044901027194244	-0.00231852018592291
immune system activation	ENSMUSG00000040711	Sh3pxd2b	0.0381066303371161	-0.00189278730527422	0.00065831695464768	0.00206103333074362
immune system activation	ENSMUSG00000040751	Lat2	0.0367848179925632	-0.00601117521034944	-0.0058323514085539	-0.00720264694351865
immune system activation	ENSMUSG00000041390	Mdfic	0.038763992754263	0.0136254669122009	0.0124338408737196	0.00426193671992784
immune system activation	ENSMUSG00000042228	Lyn	0.0374934007580534	0.0091928829885329	-0.0158536303416775	-0.00201044841107213
immune system activation	ENSMUSG00000044042	Fmn1	0.0387188301601229	0.0113273521665686	0.00162735071274752	-0.00204487014079365
immune system activation	ENSMUSG00000044162	Tnip3	0.0369444689383477	-0.00435457714633385	0.0103147089020413	-0.000675799012001075
immune system activation	ENSMUSG00000048779	P2ry6	0.0366974878814879	0.00151952568612423	0.00417673660436102	0.00952594594617723
immune system activation	ENSMUSG00000049103	Ccr2	0.0366154948622804	0.00349668221625121	0.0113822517061088	-0.000111478865906144
immune system activation	ENSMUSG00000050335	Lgals3	0.0386366366437504	0.00154326499847395	0.0074588905637818	0.00244172796765944
immune system activation	ENSMUSG00000052310	Slc39a1	0.0382988688934378	-0.00466113568700038	-0.00387018293277413	-0.000356829619337591
immune system activation	ENSMUSG00000052384	Nrros	0.0370743492896241	0.00474201975102228	-0.00790877685226129	-0.00432388480941336
immune system activation	ENSMUSG00000052681	Rap1b	0.037555496645549	0.00647128819912492	0.00140429657464958	0.00225641510166458
immune system activation	ENSMUSG00000056201	Cfl1	0.0371217729264299	-0.012205625670924	0.0156477754095269	0.00585226310641827
immune system activation	ENSMUSG00000056529	Ptafr	0.0369751695745341	0.00586221293299679	0.0115470086076051	0.006395348367249
immune system activation	ENSMUSG00000058099	Nfam1	0.0373156484224086	-0.0047965901251042	-0.00232199089286338	-0.00365979583689693
immune system activation	ENSMUSG00000059326	Csf2ra	0.0372320981398832	-0.00436494773513738	-0.000733274918938324	-0.000740657142235226
immune system activation	ENSMUSG00000059923	Grb2	0.037160894272757	-0.00505637021336265	-0.00444760514586181	0.00133441265947745
immune system activation	ENSMUSG00000063193	Cd300lb	0.0372533007716846	0.00498406914815798	0.00577714317145246	0.00612835233728681
immune system activation	ENSMUSG00000078771	Evi2a	0.038389286432044	0.00177791360069352	0.00577954016414974	0.00340521314837749
immune system activation	ENSMUSG00000079227	Ccr5	0.0368724008506659	0.00150987248446645	0.00127646480093314	0.000766911650944576
immune system activation	ENSMUSG00000079293	Clec7a	0.0373905306322749	0.00466484892086098	0.00843472715990824	-0.00245933382251154
immune system activation	ENSMUSG00000079426	Arpc4	0.0368611662865518	-0.0118583925022371	0.0139414312110828	-0.00625773365045816
immune system activation	ENSMUSG00000079685	Ulbp1	0.0372437316425652	0.0099462507880974	-0.00185806991342118	0.00204910085118743
immune system activation	ENSMUSG00000034902	Pip5k1c	0.031414491311174	-0.0254071988832633	0.00431840178007992	-0.00118779321308047
immune system activation	ENSMUSG00000074622	Mafb	0.0305644719771707	-0.0242555712351933	-0.00715570506401936	-0.00425877732864382
immune system activation	ENSMUSG00000024816	Frmd8	0.0355381411605918	0.0153255620568667	0.00841584910911476	-0.0163614625367466
immune system activation	ENSMUSG00000027639	Samhd1	0.0189612305912133	-0.00775371362359776	0.000972673546195924	-0.0179982153549842
immune system activation	ENSMUSG00000035711	Dok3	0.0233795747449554	-0.00795292410772244	-0.0122457885415616	-0.0159953917600541
immune system activation	ENSMUSG00000040265	Dnm3	0.024069393009779	0.00356860374510214	-0.00232142506046735	-0.0160274432882485
immune system activation	ENSMUSG00000047407	Tgif1	0.019642391202302	0.00645793366550038	-0.00676362676378054	-0.0164293014082625
immune system activation	ENSMUSG00000047731	Wbp1l	0.0303434931531021	0.00462082003331237	-0.0155343832393113	-0.0163028731832394
chromatin	ENSMUSG00000001143	Lman2l	-0.0350254024115882	0.013824027179266	-0.0205238952300446	-0.0129378208670453
chromatin	ENSMUSG00000010453	Kansl3	-0.0346318255350112	-0.00237225277802665	-0.020580656970458	0.00719938574161887
chromatin	ENSMUSG00000020069	Hnrnph3	-0.0361947996934854	-0.0205770456595547	-0.0224121625816486	-0.00492945595063113
chromatin	ENSMUSG00000020385	Clk4	-0.0379503265178972	0.00659663975927781	-0.0235504963634312	-0.0128145647519698
chromatin	ENSMUSG00000022228	Zscan26	-0.0355465728669019	-0.00904991424246982	-0.0200325867509612	-0.0135352927170448
chromatin	ENSMUSG00000024949	Sf1	-0.0350953977342848	-0.0102790224703539	-0.0163555427557751	-0.00919851556482
chromatin	ENSMUSG00000025479	Cyp2e1	-0.0354353830803365	0.00128251964598637	-0.0189122205340643	-0.0218345501145413
chromatin	ENSMUSG00000027075	Slc43a1	-0.0399045801935095	-0.00274464441534867	-0.0197742002052217	-0.0203061314018679
chromatin	ENSMUSG00000027936	Crtc2	-0.0350847581659318	0.000471582008716867	-0.030282210801957	-0.00748940406194819
chromatin	ENSMUSG00000029068	Ccnl2	-0.038127908780149	0.0035972622719314	-0.0266065380348939	-0.0203013559172444
chromatin	ENSMUSG00000031889	Phaf1	-0.037938937672595	-0.0047951957041362	-0.0240290831967573	-0.00472990409818056
chromatin	ENSMUSG00000034135	Sik3	-0.0363015834722446	0.00139439654122672	-0.0264184002536439	-0.0122560938649744
chromatin	ENSMUSG00000038025	Phf2	-0.0394783097701445	0.000475038260624418	-0.0306323454207904	-0.00689024714134474
chromatin	ENSMUSG00000040123	Zmym5	-0.0346631359878593	-0.00419645963773535	-0.0252723552740201	-0.00488410301681259
chromatin	ENSMUSG00000044617	Zbtb39	-0.0382650324265382	-0.011460039688643	-0.0217030612841519	-0.00540780496069472
chromatin	ENSMUSG00000044676	Zfp612	-0.0366370641566055	-0.00417499954150769	-0.0215116819356816	-0.00360584286018405
chromatin	ENSMUSG00000053411	Cbx7	-0.0351449613283772	-0.0133727549074693	-0.0291283659643748	-0.0155443730342759
chromatin	ENSMUSG00000020495	Smg8	-0.0282196062535641	-0.0238551597408561	-0.0229437287621227	0.000926201190734732
chromatin	ENSMUSG00000030779	Rbbp6	-0.0335611536830738	-0.0244346045510154	-0.016599922223288	-0.00143143610800231
chromatin	ENSMUSG00000054387	Mdm4	-0.024575577401001	-0.0242109725068477	-0.021568927045645	-0.006355740534264
chromatin	ENSMUSG00000002028	Kmt2a	-0.0182364657028519	-0.00614430956972246	-0.0322830970570343	-0.0133830647572438
chromatin	ENSMUSG00000004896	Mettl25b	-0.0322130235064094	-0.0172443543105236	-0.028979672455772	-0.0146039283136256
chromatin	ENSMUSG00000005621	Zfp592	-0.0171459656583902	-0.00362303386593458	-0.0352340638145516	-0.0076462571250295
chromatin	ENSMUSG00000006307	Kmt2b	-0.0269781370237938	-0.0125163592778292	-0.0298364736452469	-0.0152235007388855
chromatin	ENSMUSG00000012640	Zfp715	-0.0224285101359828	-0.0186370121785027	-0.0275540252023272	0.00444202945148459
chromatin	ENSMUSG00000013973	Dedd	-0.0232719281214366	0.00629681285769735	-0.0271435286740659	-0.0029453640648538
chromatin	ENSMUSG00000018076	Med13l	-0.0289460986550089	0.00298550859224194	-0.0303957508221643	-0.00388750400491296
chromatin	ENSMUSG00000018412	Kansl1	-0.027366636268394	0.00367693139600379	-0.0279439689279514	-0.006541654247623
chromatin	ENSMUSG00000021144	Mta1	-0.0326328945142863	-0.00451820830810974	-0.0275006700107674	-0.0130543402427381
chromatin	ENSMUSG00000021340	Gpld1	-0.0237444943002089	-0.00467700681960486	-0.0290592659522333	0.00828689948873781
chromatin	ENSMUSG00000022387	Brd1	-0.0219240348438185	-0.00104416653279344	-0.0320807924255103	-0.00319380131174988
chromatin	ENSMUSG00000022521	Crebbp	-0.0271568717762686	-0.00156660468489734	-0.0318534275648866	-0.00568927818851885
chromatin	ENSMUSG00000024045	Akap8	-0.0297963608597723	-0.0217429354135176	-0.0297997158479484	-0.00117040758159584
chromatin	ENSMUSG00000024811	Tnks2	-0.0180516572075009	-0.00620097052583338	-0.0276579182122168	0.00905657483866539
chromatin	ENSMUSG00000025223	Ldb1	-0.01456484845518	-0.00094665554212884	-0.0272806405983289	-0.00522836105243666
chromatin	ENSMUSG00000026788	Zbtb43	-0.0306681150549874	0.00553618604476114	-0.0308160300391603	-0.00176920490813592
chromatin	ENSMUSG00000028106	Rprd2	-0.0341202212300349	0.00141795355808015	-0.0304335186646062	-0.00967624790533446
chromatin	ENSMUSG00000028479	Gne	-0.0281969414565713	-0.00982392243610704	-0.0291222187633784	-0.00282940104490122
chromatin	ENSMUSG00000029004	Kmt2e	-0.0332057411779901	-0.0023897358378575	-0.0286055614966321	-0.00730183250131882
chromatin	ENSMUSG00000029427	Zcchc8	-0.0218197569086695	-0.0122735706218082	-0.0300613449665238	-0.00744719789761376
chromatin	ENSMUSG00000029438	Bcl7a	-0.0282646917860746	-0.00540756248177163	-0.0299153739730819	0.00288768771993981
chromatin	ENSMUSG00000029714	Gigyf1	-0.0323431531227737	0.0101150902298961	-0.029236047599773	-0.0168771012397925
chromatin	ENSMUSG00000031393	Mecp2	-0.0257947784684032	-0.0139239739840899	-0.0274709000796375	-0.000735114013154458
chromatin	ENSMUSG00000031540	Kat6a	-0.0196526589048122	-0.015706986416705	-0.0306725929310773	-0.000878177677564894
chromatin	ENSMUSG00000031858	Mau2	-0.0214557352677184	0.000390063829984589	-0.0276472591176793	-0.0133540951800286
chromatin	ENSMUSG00000032376	Usp3	-0.0197840996338215	0.0119815464621972	-0.0274101900667319	-0.00832809069916401
chromatin	ENSMUSG00000032898	Fbxo21	-0.0267618167918048	-0.00601716361360329	-0.0302549762657095	-0.00595542112494618
chromatin	ENSMUSG00000033039	Micall1	-0.0128666665355458	-0.0143833092378896	-0.0274746711236398	0.00455867486139011
chromatin	ENSMUSG00000034525	Ice1	-0.0169171589396039	0.00435779911431919	-0.0286851044417003	0.00514336403176598
chromatin	ENSMUSG00000034820	Cpsf7	-0.0291667392720896	-0.0125034022783113	-0.0308445811392838	-0.00619527385258083
chromatin	ENSMUSG00000034994	Eef2	-0.0319719758676016	0.0224385898001733	-0.0288001059930558	-0.0138165397951285
chromatin	ENSMUSG00000035401	Emsy	-0.0263914072390496	0.00135897612482173	-0.0297182432402026	-0.00163482876300593
chromatin	ENSMUSG00000035569	Ankrd11	-0.0181887346360097	0.0053496664204095	-0.0286798464574975	-0.004500155794396
chromatin	ENSMUSG00000038384	Setd1b	-0.0180186288575245	-0.00809255482336805	-0.0276901303656979	-0.00652472869971635
chromatin	ENSMUSG00000038876	Rnf146	-0.0200801285176987	0.012485900746271	-0.0274420779695003	0.0018815062279301
chromatin	ENSMUSG00000038894	Irs2	-0.0253257636041337	0.00972151394629818	-0.0289421025230857	-0.00964897052800058
chromatin	ENSMUSG00000038975	Rabggtb	-0.0250856587523936	-0.000352124771832862	-0.0297709756356137	-0.00693218164882301
chromatin	ENSMUSG00000039117	Taf4	-0.0316899810742718	-0.0145127231002403	-0.0302164766427066	-0.0164669174134238
chromatin	ENSMUSG00000039219	Arid4b	-0.0302090104281084	0.0038797366027385	-0.0291731920228146	-0.00617325147012409
chromatin	ENSMUSG00000040028	Elavl1	-0.0119464536036276	-0.0185446843997813	-0.0277332672008466	0.00360917157726886
chromatin	ENSMUSG00000040761	Spen	-0.0329257001550776	-0.00872918128279835	-0.0315102977495514	-0.00857283299783526
chromatin	ENSMUSG00000041235	Chd7	-0.0243248669893229	-0.0105776223345192	-0.0277271904421763	-0.00306578465449791
chromatin	ENSMUSG00000041961	Znrf3	-0.0281400743332324	-0.011562656823607	-0.028201164730193	0.0107066497956745
chromatin	ENSMUSG00000042138	Msantd2	-0.025032112524996	-0.00882343667220391	-0.0273283519628488	-0.0103402372108871
chromatin	ENSMUSG00000042390	Gatad2b	-0.025828926675699	0.0132011624022904	-0.027195601977491	-0.011972569493061
chromatin	ENSMUSG00000042423	Fbrs	-0.0227256973011312	0.000512003287199943	-0.0308214111891449	-0.00832341025148857
chromatin	ENSMUSG00000048154	Kmt2d	-0.0267666408325245	-0.00441996375986656	-0.0325431698690948	-0.00417283626807643
chromatin	ENSMUSG00000049739	Zfp646	-0.0168698424264973	-0.00138236347283265	-0.029054379905967	6.11625510309763e-05
chromatin	ENSMUSG00000050310	Rictor	-0.022199289607275	-0.00198444016938585	-0.0308563502834626	-0.0133116566773781
chromatin	ENSMUSG00000050947	Amigo1	-0.0310203750407426	-0.0105016493523087	-0.0279662607581688	-0.00748270518791849
chromatin	ENSMUSG00000053470	Kdm3a	-0.0208593364169442	0.0158856880505632	-0.0277746283919341	0.00458441926399994
chromatin	ENSMUSG00000055024	Ep300	-0.0229583813765554	-0.0120029845193559	-0.029494408434562	-0.00718406606985577
chromatin	ENSMUSG00000061410	Zcchc14	-0.0270014480051153	-0.00263728179302312	-0.0293800661517596	0.00428887203413841
chromatin	ENSMUSG00000068479	Mfap1a	-0.0278131991274944	-0.0012657126978939	-0.0273396474630004	-0.00903917202599639
chromatin	ENSMUSG00000071054	Safb	-0.0338774347385991	-0.00493690037849483	-0.0279433940233826	-0.0109223218166593
chromatin	ENSMUSG00000090264	Eif4ebp3	-0.0271636222127967	-0.00302984010758521	-0.0316324023647649	-0.00571915544900577
chromatin	ENSMUSG00000108414	Snhg1	-0.0206509201827625	-0.016532897220234	-0.0282620153678219	-0.0114001773778751
chromatin	ENSMUSG00000001156	Mxd1	-0.0151816737636642	-0.00701913919955569	-0.0145471258254802	-0.0173082577011419
chromatin	ENSMUSG00000003031	Cdkn1b	-0.0234280361328831	0.0116140268583612	-0.0161146037430475	-0.0164272248624898
chromatin	ENSMUSG00000003382	Etv3	-0.0225499285963052	-0.00508824113298985	-0.0228884061138526	-0.0176811908690345
chromatin	ENSMUSG00000006050	Sra1	-0.0241918579730721	-0.00768196456770329	-0.0161075379038339	-0.0159122779709907
chromatin	ENSMUSG00000022185	Acin1	-0.0220150263778599	-0.00365517571949854	-0.0145197374991267	-0.0178007810491704
chromatin	ENSMUSG00000024188	Luc7l	-0.0313823546177814	-0.0103971023033011	-0.0204622067101338	-0.0180449615138672
chromatin	ENSMUSG00000025049	Taf5	-0.0125630126183496	-0.00450335582007573	-0.0146118586305726	-0.016196146721751
chromatin	ENSMUSG00000026034	Clk1	-0.0330173309824593	0.00304462387145886	-0.0250864326974392	-0.0161056838766148
chromatin	ENSMUSG00000028936	Rpl22	-0.018220522455852	0.0065159965436302	-0.0193752994790782	-0.0183768649366458
chromatin	ENSMUSG00000033159	Cnppd1	-0.0189057277372242	0.0153090063445091	-0.0220149815607985	-0.0218310287892864
chromatin	ENSMUSG00000035828	Pim3	-0.0268266901619661	0.00796489738685323	-0.0150214704523274	-0.0208707414592821
chromatin	ENSMUSG00000037742	Eef1a1	-0.0200114523309473	0.0184601367321876	-0.0239616334632262	-0.0173103106600756
chromatin	ENSMUSG00000047098	Rnf31	-0.0219565165958407	-0.00169941376603258	-0.0150524027993546	-0.0179685542380664
chromatin	ENSMUSG00000048271	Rbm33	-0.0341202618819545	0.00974498874525338	-0.0247986761782237	-0.0174881235969925
chromatin	ENSMUSG00000048874	Phf3	-0.0323085718491959	0.00563519163396991	-0.0245626373416249	-0.0157592051094863
chromatin	ENSMUSG00000068747	Sort1	-0.0204159102959336	-0.00945172763646385	-0.011399485935223	-0.0209012353098579
chromatin	ENSMUSG00000109179	Wdr97	-0.0201240186516211	0.00634672885540307	-0.0214072488860203	-0.0172544226046374
autophagy	ENSMUSG00000003809	Gcdh	-0.0349488549983498	0.0248046039530494	0.0115157291533764	-0.0133299435484418
autophagy	ENSMUSG00000005534	Insr	-0.0348214342089859	0.0157850665531943	-0.0181176293060801	-0.00217559105478763
autophagy	ENSMUSG00000009995	Tafazzin	-0.0361121796397757	0.0145690646886241	0.00123273792964689	0.000126108219614943
autophagy	ENSMUSG00000027589	Pcmtd2	-0.0347708322787138	0.0217935226463354	-0.0191638064919197	-0.00657788847717898
autophagy	ENSMUSG00000030087	Klf15	-0.0361336569691813	0.0299283601207187	-0.018385750827695	-0.0194977093968079
autophagy	ENSMUSG00000034175	Rhbdd3	-0.0364135577466877	0.0188317714027598	0.00483806664643362	-0.00432923159432437
autophagy	ENSMUSG00000034858	Atosa	-0.034708740305583	0.0188505839718958	0.0101915744922932	-0.00547296994093957
autophagy	ENSMUSG00000035637	Grhpr	-0.0380825528996831	0.021260428427761	0.00785027553847712	-0.00342459350969272
autophagy	ENSMUSG00000038267	Slc22a23	-0.0372092909266866	0.017095655656544	-0.0108493455648228	0.011066860265086
autophagy	ENSMUSG00000038393	Txnip	-0.0366535251012137	0.0286905440481311	-0.0164996869913786	-0.00509487717764193
autophagy	ENSMUSG00000038967	Pdk2	-0.0381278144573782	0.0219427734475029	-0.00394428196107896	-0.00156837481293609
autophagy	ENSMUSG00000042340	Ctf1	-0.0347587580820121	0.0240185996039857	0.0173714026555279	0.00400481573048816
autophagy	ENSMUSG00000060376	Bckdha	-0.0347411893467299	0.0293579846710441	0.00113523312081606	-0.00168054165735411
autophagy	ENSMUSG00000063015	Ccni	-0.0357971896116944	0.0183656829909057	0.00196455594764717	-0.00218543877697879
autophagy	ENSMUSG00000068290	Ddrgk1	-0.036850117887822	0.0282633642396595	0.00218196079838378	-0.00998090630070765
autophagy	ENSMUSG00000002279	Lmf1	-0.0292383826266593	0.0310230093124593	0.0118703723805632	-0.000619380607848939
autophagy	ENSMUSG00000002409	Dyrk1b	-0.0248531992307459	0.0300076293092624	0.0105448433189978	-0.00993385641540553
autophagy	ENSMUSG00000002996	Hbp1	-0.0197965449465501	0.0295519044418905	-0.00283660463069029	-0.0139248373037049
autophagy	ENSMUSG00000005823	Gpr108	-0.0246564981157552	0.0292992949090145	-0.0157263078760818	-0.0148658985289834
autophagy	ENSMUSG00000016427	Ndufa1	-0.0259993993978904	0.0275745128368128	0.00131389369856024	-0.00467928417212497
autophagy	ENSMUSG00000020034	Tcp11l2	-0.0172707585598402	0.0289100736614184	-0.0248452698155557	-0.0169790955909499
autophagy	ENSMUSG00000020653	Klf11	-0.0280035272219607	0.0307968540896619	-0.0157971311838994	-0.00658509419467788
autophagy	ENSMUSG00000025147	Mob2	-0.0340701177019221	0.0276529505261013	-0.00571046589191947	-0.0030569025532407
autophagy	ENSMUSG00000025466	Fuom	-0.0218996141408484	0.0295825743026772	-0.00808448640508857	0.00102001545287847
autophagy	ENSMUSG00000026489	Coq8a	-0.0293331352844849	0.0287463795427408	0.004922119791138	0.00756755874110309
autophagy	ENSMUSG00000029512	Ulk1	-0.0243232697251205	0.0280005259734646	-0.00719270069830434	-0.0131768648980346
autophagy	ENSMUSG00000029578	Wipi2	-0.0224166232771777	0.0278910790467186	-0.00706015015000889	-0.00763466110743966
autophagy	ENSMUSG00000030083	Abtb1	-0.0237728866109786	0.0311262725318906	-0.00544408485252942	-0.00952599420001044
autophagy	ENSMUSG00000030731	Syt3	-0.0198028742770751	0.0302817472514687	0.0111480452354594	0.0061482865703571
autophagy	ENSMUSG00000030802	Bckdk	-0.0299662641022983	0.0337443724133078	0.00633273952934142	0.00618747653963843
autophagy	ENSMUSG00000031782	Coq9	-0.0258528636861566	0.0291369232168733	0.00532615047650903	-0.00116739869320078
autophagy	ENSMUSG00000031812	Map1lc3b	-0.0242239513936575	0.0330032509595077	-0.0276789175143902	-0.0195040465755076
autophagy	ENSMUSG00000038150	Ormdl3	-0.0214489677707802	0.0321807851021768	0.0134477117944243	-0.00476592838087986
autophagy	ENSMUSG00000039382	Wdr45	-0.032521345071338	0.032472217912331	-0.0118220647716375	-0.012639875742824
autophagy	ENSMUSG00000039763	Dnajc28	-0.0283357240147977	0.0288766658674516	-0.00267063655260462	-0.00197247766267661
autophagy	ENSMUSG00000042675	Ypel3	-0.0307533745270032	0.032134965590696	-0.0208591306641209	-0.013639792876859
autophagy	ENSMUSG00000042903	Foxo4	-0.0258619621308249	0.0280296143022824	-0.0123558851208605	-0.00908361456443778
autophagy	ENSMUSG00000048249	Crebrf	-0.0248971935332768	0.030053943674939	-0.0124620202577183	-0.0138741179272711
autophagy	ENSMUSG00000062901	Klhl24	-0.0297891471885807	0.033174365825108	-0.017361350133458	-0.0103120791735728
autophagy	ENSMUSG00000029385	Ccng2	-0.0210816124516402	0.0268550778677499	-0.00731098299251109	-0.0162488723962876
autophagy	ENSMUSG00000036833	Pnpla7	-0.0189545963617843	0.018018623197507	0.0117116437046461	-0.0192382714095616
autophagy	ENSMUSG00000038520	Tbc1d17	-0.0272190573905007	0.0216016970917894	-0.0129705235636278	-0.0174538582949962
autophagy	ENSMUSG00000041132	N4bp2l1	-0.0333789814177428	0.0224248206565671	-0.0100645716109399	-0.0181316055218574
cell projection assembly	ENSMUSG00000004530	Coro1c	0.0370598166722667	-0.00615704841122336	0.0194367681486239	0.0122305871890145
cell projection assembly	ENSMUSG00000005233	Spc25	0.0371034573262051	0.00369185588721513	0.0235475620919381	-0.00482578539984363
cell projection assembly	ENSMUSG00000008475	Arpc5	0.0371543606505077	-0.015817869012546	0.0187963963677741	-0.00136285621769389
cell projection assembly	ENSMUSG00000030084	Plxna1	0.0383520213520757	-0.0133413045124655	0.0197537315266444	0.00796198150804344
cell projection assembly	ENSMUSG00000030447	Cyfip1	0.0384874405353931	-0.0212624450615545	0.0244105400648341	7.26689199386208e-05
cell projection assembly	ENSMUSG00000049723	Mmp12	0.0374434935306779	-0.00730385105403059	0.0203222670675634	0.0121459394159834
cell projection assembly	ENSMUSG00000001440	Kpnb1	0.0281494189793593	-0.0256200269536565	0.0251975927368078	-0.00315012094280837
cell projection assembly	ENSMUSG00000023004	Tuba1b	0.0206105483473802	-0.025659335807438	0.0145018656731806	0.0080574084168687
cell projection assembly	ENSMUSG00000027080	Med19	0.0187148860780911	-0.0251979912202553	0.0185765514334576	0.00571732795184775
cell projection assembly	ENSMUSG00000028664	Ephb2	0.025420891504212	-0.0247978321099583	0.0237253796562979	0.0102910539987407
cell projection assembly	ENSMUSG00000038965	Ube2l3	0.0218370202131012	-0.0247000601617699	0.0196127636545274	-0.00478667365451575
cell projection assembly	ENSMUSG00000074781	Ube2n	0.0253387343195104	-0.0244132536779343	0.01206710118981	0.00685182673558844
cell projection assembly	ENSMUSG00000007656	Arpp19	0.0191847945767563	-0.0197896721593963	0.0270205181477905	0.00802065576008045
cell projection assembly	ENSMUSG00000008859	Rala	0.0189238196490897	-0.0033687271632039	0.0270575105615916	0.00574038234499635
cell projection assembly	ENSMUSG00000018965	Ywhah	0.0312737005874567	-0.00396742646061933	0.0269717454459468	0.0125354928183764
cell projection assembly	ENSMUSG00000020142	Slc1a4	0.0278370156136786	0.0168350169724214	0.0292373583757889	0.0110233136821
cell projection assembly	ENSMUSG00000020462	Cfap36	0.0119693176760983	0.00528283193034884	0.0265418001526306	0.00498146703286982
cell projection assembly	ENSMUSG00000020476	Dbnl	0.0280886082772269	-0.00861551604918627	0.0289789881955391	-0.0067075195533896
cell projection assembly	ENSMUSG00000020869	Lrrc59	0.0295528241067826	-0.00570880738495109	0.028617084196802	-0.00296035896117831
cell projection assembly	ENSMUSG00000021368	Tbc1d7	0.0190511195492179	0.0056065990821415	0.0280924320610555	0.0034609550497853
cell projection assembly	ENSMUSG00000022096	Hr	0.0268083507840946	-0.00218007977647407	0.0288743292041622	-0.00249502702931603
cell projection assembly	ENSMUSG00000022808	Snx4	0.0323137904370647	-0.0116634825360281	0.0275499778336149	0.00904476918768208
cell projection assembly	ENSMUSG00000024993	Dennd10	0.0240008353245126	-0.00144137074521175	0.0276075824115802	0.00520246264576757
cell projection assembly	ENSMUSG00000025371	Chmp6	0.0311359640160859	0.0116147144347857	0.0265239952167908	0.000472512527680674
cell projection assembly	ENSMUSG00000025856	Pdgfa	0.0240868646313643	0.00429200179445954	0.028121426681976	0.00532444610600098
cell projection assembly	ENSMUSG00000026639	Lamb3	0.0180722619309888	0.00151881400022786	0.0298803528328537	0.0109101799645841
cell projection assembly	ENSMUSG00000026727	Rsu1	0.021099899407261	-0.00189194592523548	0.0263903255153694	0.00101048204172978
cell projection assembly	ENSMUSG00000026965	Anapc2	0.0266924119213917	0.00365333616881161	0.0264680808782577	-0.00930716618347177
cell projection assembly	ENSMUSG00000027459	Fam110a	0.0223040659689632	0.00486093372862827	0.0279056320913841	0.00792664849257488
cell projection assembly	ENSMUSG00000028884	Rpa2	0.0197324031852885	-0.0033464171137319	0.0298610326076581	-0.0116232381548895
cell projection assembly	ENSMUSG00000028961	Pgd	0.0120011079919828	-0.0109546445111728	0.0279762650138068	0.00731578485029947
cell projection assembly	ENSMUSG00000029254	Stap1	0.0355477170966673	-0.00851134606151476	0.027238193561622	-0.0108749231450774
cell projection assembly	ENSMUSG00000029998	Pcyox1	0.0228373004687243	0.00386399407310891	0.0288329411641497	0.00554823074320953
cell projection assembly	ENSMUSG00000030770	Parva	0.0118253623374418	-0.00913406369376455	0.0274081852491398	0.00596809620926337
cell projection assembly	ENSMUSG00000031378	Abcd1	0.0198850520871541	0.000827484297830536	0.0324350021603201	-0.000259976608596037
cell projection assembly	ENSMUSG00000032187	Smarca4	0.014993514034351	-0.0149620058679852	0.0297911329220887	-0.00383141133910757
cell projection assembly	ENSMUSG00000032231	Anxa2	0.032992657769158	0.00301101959751347	0.0280330911910905	0.0208542556227169
cell projection assembly	ENSMUSG00000032555	Topbp1	0.0319599629668201	0.00424795772673203	0.0270421410651488	-0.0063076022986809
cell projection assembly	ENSMUSG00000032757	Bet1	0.0175068714605498	0.0138005957680418	0.0271805153946713	-0.000154060219502949
cell projection assembly	ENSMUSG00000032802	Srxn1	0.0196431765114442	-0.0148666421227312	0.0307576871455083	0.0145990198882134
cell projection assembly	ENSMUSG00000034220	Gpc1	0.0255829338342865	-0.00624370438275417	0.0274670621245771	-0.0018043784847989
cell projection assembly	ENSMUSG00000034667	Xpot	0.0118455641116145	0.00702005717110532	0.0288761087030277	0.0147532248333721
cell projection assembly	ENSMUSG00000034993	Vat1	0.0356256138274215	-0.0137046271897192	0.0297457013418511	0.0111400070709475
cell projection assembly	ENSMUSG00000036639	Nudt1	0.0140977331902898	0.00759893720953737	0.0267720319012635	-0.00288161958579803
cell projection assembly	ENSMUSG00000038429	Usp5	0.0185373239527643	-0.0161589709668876	0.0276108906770124	0.0060495235436465
cell projection assembly	ENSMUSG00000039047	Pigk	0.0330008444958434	0.00939152229731732	0.0277639681876477	0.00294937458041694
cell projection assembly	ENSMUSG00000041959	S100a10	0.0174614119980364	-0.00564057166948172	0.0304278289767563	0.000376850987528476
cell projection assembly	ENSMUSG00000048578	Mlec	0.0230761463440411	0.00712390944368258	0.0284858373846542	-0.00242897056963786
cell projection assembly	ENSMUSG00000052133	Sema5b	0.0148821624207868	0.00505777247090806	0.0282303702805211	0.00231206269224664
cell projection assembly	ENSMUSG00000059248	Septin9	0.0309896781223516	-0.00472624839154696	0.0312842221315285	0.00327082977408606
cell projection assembly	ENSMUSG00000068220	Lgals1	0.0274913205788333	-0.00270416180319258	0.0305690737796176	0.0139232890778169
cell projection assembly	ENSMUSG00000079418	Atg4a	0.0107849796790364	0.0175886210482948	0.0316760416916337	0.00779957869944152
cell projection assembly	ENSMUSG00000016664	Pacsin2	0.0188491315640595	-0.00569110665974576	0.0245372384550312	0.0188624360515581
cell projection assembly	ENSMUSG00000022951	Rcan1	0.01680908347836	0.00298325665832505	0.0208517861186312	0.0204939691833119
cell projection assembly	ENSMUSG00000028698	Pik3r3	0.0110434122712242	0.00110204540178863	0.0252432304334765	0.0190438820164601
cell projection assembly	ENSMUSG00000031924	Cyb5b	0.0196584471923029	-0.0100693039549995	0.024015644086016	0.0182285823346748
cell projection assembly	ENSMUSG00000047746	Fbxo40	0.02252085622681	0.00109641122124928	0.0221019168186233	0.0193655204813165
cell projection assembly	ENSMUSG00000062421	Arf2	0.0296249645353629	-0.0199165516292286	0.0238592032698498	0.0214527620520169
mitochondrion	ENSMUSG00000005360	Slc1a3	-0.0363959361907422	-0.00870902831184685	0.00101047762409683	-0.0178297113740855
mitochondrion	ENSMUSG00000005803	Sqor	-0.0370933988174667	0.0114627799320205	0.00969211397771664	-0.00127476865092667
mitochondrion	ENSMUSG00000015971	Actr8	-0.0379638529298105	-0.00393811412366573	-0.0172468687344939	-0.00851179400219456
mitochondrion	ENSMUSG00000018509	Cenpv	-0.0369961974269865	0.0100655698824163	-0.00894701018843211	-0.00256084002180808
mitochondrion	ENSMUSG00000020988	L2hgdh	-0.0346135679260617	-0.00979766412537655	0.0038457669420132	-0.00122475234789024
mitochondrion	ENSMUSG00000021156	Zmynd11	-0.0348125355905305	-0.0159640487134253	-0.00691318306762123	0.00351396604915827
mitochondrion	ENSMUSG00000021238	Aldh6a1	-0.0389572518288872	0.00673106659125117	0.00950581272671761	-0.00906445025869216
mitochondrion	ENSMUSG00000021474	Sfxn1	-0.0360587424994111	0.00616417991234255	0.0161641506433071	-0.0158640042752098
mitochondrion	ENSMUSG00000021846	Peli2	-0.0352000000876179	-0.00514738417203637	-0.0125397137707853	-0.0065932834189241
mitochondrion	ENSMUSG00000022223	Sdr39u1	-0.0346240968657511	0.00435437848240958	-0.000494923339885972	-0.000624355967861533
mitochondrion	ENSMUSG00000022701	Ccdc191	-0.035041616005015	0.0151652376080023	-0.00965279025673701	-0.012055121135827
mitochondrion	ENSMUSG00000022884	Eif4a2	-0.0379266989822621	0.0119594612999549	-0.0131773418069297	-0.0072377890488819
mitochondrion	ENSMUSG00000022982	Sod1	-0.0364886369321856	0.0103333622932679	-0.00351829482204189	-0.00817231436431959
mitochondrion	ENSMUSG00000023007	Prpf40b	-0.0355748768701903	-0.0129079912828574	-0.00893522025372878	0.00519303707262232
mitochondrion	ENSMUSG00000024163	Mapk8ip3	-0.0359502566266623	0.00518563858578697	-0.0158031841405047	-0.0126774076259493
mitochondrion	ENSMUSG00000024193	Phf1	-0.0374243017592476	0.00948490143490493	-0.00811581633110448	-0.00601437344485314
mitochondrion	ENSMUSG00000024454	Hdac3	-0.0347166983541806	-0.0105600361664729	0.0216118819783888	-0.00386171107832553
mitochondrion	ENSMUSG00000024645	Timm21	-0.0356642198299445	-0.00336898220357672	0.00153182541464479	-0.00279435043715722
mitochondrion	ENSMUSG00000024842	Cabp4	-0.0345986344529361	-0.0138758011230349	-0.00136316359112682	-0.00828024031382865
mitochondrion	ENSMUSG00000024845	Tmem134	-0.0367704215837392	0.0111940383947105	0.0136446600535639	-0.00271463217304288
mitochondrion	ENSMUSG00000025260	Hsd17b10	-0.037837791602034	-0.00597837005767946	0.0185109599357606	0.00019237166777556
mitochondrion	ENSMUSG00000026048	Ercc5	-0.0348864698357181	-0.0195373669809944	-0.0117486092279177	-0.0125120899608581
mitochondrion	ENSMUSG00000026082	Rev1	-0.0347943098174633	-0.0176417221502119	-0.0131895016363824	0.00390619136092738
mitochondrion	ENSMUSG00000026199	Ankzf1	-0.0360990528535153	0.011813862403813	-0.0178400158153738	-0.0141506304926773
mitochondrion	ENSMUSG00000026203	Dnajb2	-0.0355274473498424	-0.0114283803116261	0.0081442441040187	-0.0086706593939325
mitochondrion	ENSMUSG00000026554	Dcaf8	-0.0351587991956896	0.0115023772747346	-0.00992410555597742	-0.00164518196689119
mitochondrion	ENSMUSG00000027332	Ivd	-0.0348282048546391	-0.000528854939788354	-0.0125427780086938	-0.0148925874038086
mitochondrion	ENSMUSG00000028104	Polr3gl	-0.0357930400778862	0.0107747235602123	0.000637938466189243	-0.00301282447026205
mitochondrion	ENSMUSG00000028150	Rorc	-0.034685086519134	0.0122691696962435	0.00250917319122393	-0.00338552538548562
mitochondrion	ENSMUSG00000028248	Pnisr	-0.0361248469938775	0.00153513293715817	-0.0103883970022333	-0.00355067374146966
mitochondrion	ENSMUSG00000028565	Nfia	-0.0346977362372987	0.00442353098838387	-0.0044590675572929	-0.00659896304122117
mitochondrion	ENSMUSG00000028601	Echdc2	-0.0359927798373141	0.00943394296157075	-0.000331725206076657	-0.000442920080868692
mitochondrion	ENSMUSG00000028653	Trit1	-0.0385906759531076	0.00678859828037754	0.00423752665748043	-0.00652240523851135
mitochondrion	ENSMUSG00000028654	Mycl	-0.0346282465089983	-0.00539958441701805	0.000543186931061318	-0.0187525087990725
mitochondrion	ENSMUSG00000028911	Srsf4	-0.0377512009282822	-0.00213426154723451	-0.0123012413008979	-0.00119241519959808
mitochondrion	ENSMUSG00000029370	Rassf6	-0.0367131510124674	-0.00180170201845303	0.0108125303782629	0
mitochondrion	ENSMUSG00000029455	Aldh2	-0.0388300630831134	0.0104372638261022	0.00664121183517801	-0.0104453817973989
mitochondrion	ENSMUSG00000029456	Acad10	-0.0365864727648566	-0.00650079674158713	0.0002164401353871	-0.0119378369551114
mitochondrion	ENSMUSG00000029776	Hibadh	-0.035272199702425	0.00089550191863377	0.0140372336548256	-0.00887161539783172
mitochondrion	ENSMUSG00000030806	Stx1b	-0.0348344805537637	-0.0194234434100242	0.0105558533302142	-0.000646104925877237
mitochondrion	ENSMUSG00000030861	Acadsb	-0.0364327136339516	-0.00198213472404147	-0.00467414534328148	-0.0176712452379447
mitochondrion	ENSMUSG00000030924	Rexo5	-0.0353166031231488	0.00306732854676734	0.00783788951123671	-0.0135792665790211
mitochondrion	ENSMUSG00000030935	Acsm3	-0.0386771630632365	0.000293556417926584	0.000860962328458346	-0.0192149812328949
mitochondrion	ENSMUSG00000031545	Gpat4	-0.035390190228094	-0.0142684040033058	-0.0123089518557894	-0.00377080978427851
mitochondrion	ENSMUSG00000033318	Gstt2	-0.0352656026379474	0.00754736263895077	-0.00731902190786471	-0.0131991831173299
mitochondrion	ENSMUSG00000034083	Ccdc174	-0.0354128990791442	0.00739358121418513	-0.0110984491728896	-0.00539460309058122
mitochondrion	ENSMUSG00000036561	Ppp6r2	-0.0349481896092869	0.000324856816898678	-0.00189696859506006	0.00924449225628311
mitochondrion	ENSMUSG00000037007	Zfp113	-0.0359671959972904	0.00595564754109082	-0.00526903862653307	-0.0105961617840215
mitochondrion	ENSMUSG00000037112	Sik2	-0.0363708172301783	-0.00312316087307268	-0.0112282999097222	-0.0107675061993718
mitochondrion	ENSMUSG00000037709	Fam13a	-0.0412051468073177	-0.00832838331283017	0.000258542052237363	-0.0125232662716961
mitochondrion	ENSMUSG00000037826	Ppm1k	-0.035814326424011	0.00170536546991579	-0.012633591790068	-0.0153645122306938
mitochondrion	ENSMUSG00000038236	Hoxa7	-0.0347151822787155	0.00440618987849242	0	0.00108808309843385
mitochondrion	ENSMUSG00000038836	Agbl3	-0.0345898498092029	0.00212186680469448	0.0147030481880872	-0.00173753324159064
mitochondrion	ENSMUSG00000039917	Rhbdd2	-0.0356914537092657	-0.0108368549373575	-0.0117449220343382	-0.0063475063317557
mitochondrion	ENSMUSG00000039929	Urb1	-0.0370509629177012	-0.00992450349924151	-0.00887148987806212	-0.0143655584486447
mitochondrion	ENSMUSG00000040213	Kyat3	-0.0374898378017179	0.00568414635575199	-0.0122770905524064	-0.0137102739919473
mitochondrion	ENSMUSG00000040524	Zfp609	-0.0346804604507674	-0.00249279550795322	-0.0138711199235208	0.00671181667981334
mitochondrion	ENSMUSG00000041775	Mapk1ip1	-0.0404022591566911	-0.00500050610171077	-0.0134344522688923	-0.0139500339118947
mitochondrion	ENSMUSG00000042745	Id1	-0.0351934731524954	-0.0131501249056808	0.000911656928652113	-0.000720405994176272
mitochondrion	ENSMUSG00000044080	S100a1	-0.0354102543379254	0.0098998434255762	0.0134101242850714	0.00270209546782801
mitochondrion	ENSMUSG00000047284	Neurl4	-0.0354366241208042	-0.0194999837085339	-0.0119249253487135	-0.000779547483713449
mitochondrion	ENSMUSG00000047454	Gphn	-0.0347889976452897	-0.000777562438245697	-0.00536795403134519	-0.00164582164432858
mitochondrion	ENSMUSG00000048731	Ggnbp1	-0.0347613219991212	0.00043362418397984	-0.0129254958667254	0.000736369716655309
mitochondrion	ENSMUSG00000054619	Tmt1a	-0.0368474686572404	0.00691469892671537	-0.00467204254055981	-0.0154429537069342
mitochondrion	ENSMUSG00000056973	Ces1d	-0.0361127570875693	-0.00419901545858401	-0.00458287793851502	-0.00504005220878735
mitochondrion	ENSMUSG00000059173	Pde1a	-0.0353713002696083	-0.00204722002231974	0.00410754878415189	-0.00664529803629927
mitochondrion	ENSMUSG00000061028	Clasrp	-0.0346039203960492	-0.00647405072484996	-0.0142493719325586	-0.015679051258683
mitochondrion	ENSMUSG00000061780	Cfd	-0.0390043543916843	0	0	-0.0256023870958938
mitochondrion	ENSMUSG00000073422	Hsd17b8	-0.0369145502459384	-0.00207897516062298	0.00316095533248616	-0.00051705565783295
mitochondrion	ENSMUSG00000073700	Klhl21	-0.0382121811854469	-0.00476593444720084	-0.0168933865093329	-0.0170556640211779
mitochondrion	ENSMUSG00000078919	Dpm1	-0.0350193949601736	0.00529984759751193	-0.00495572037211937	-0.00247280221639325
mitochondrion	ENSMUSG00000090086	AI480526	-0.0355245163333178	0.00658715143262126	0.00119650766408511	-0.0106323249463989
mitochondrion	ENSMUSG00000092323	BB365896	-0.0377468122339332	0	-0.00397093288541487	-0.00970695431503511
mitochondrion	ENSMUSG00000003660	Snrnp200	-0.0304554358211629	-0.0249314899302443	-0.00413742758149341	-0.0198023378954764
mitochondrion	ENSMUSG00000001138	Cnnm3	-0.0238267112622169	0.00800989198780413	-0.00638546958770729	-0.0169797516297425
mitochondrion	ENSMUSG00000002265	Peg3	-0.015706893958637	-0.00120679225103648	-0.00829850928956588	-0.016081177697844
mitochondrion	ENSMUSG00000003526	Prodh	-0.0329612718490679	-0.0107698584574967	-0.00516402190788653	-0.0185182683674899
mitochondrion	ENSMUSG00000004056	Akt2	-0.013867686514591	0.00321824246364657	-0.00576421475530578	-0.0185979048240809
mitochondrion	ENSMUSG00000018339	Gpx3	-0.0304459049474461	-0.0155396652677829	0.00105467557818479	-0.0173928865606493
mitochondrion	ENSMUSG00000021356	Irf4	-0.034126916267354	-0.00312329951643756	0.00901454013023995	-0.0200414502678274
mitochondrion	ENSMUSG00000023944	Hsp90ab1	-0.0229934618303413	0.0016398499775377	-0.00688064118866038	-0.0163631119524671
mitochondrion	ENSMUSG00000026473	Glul	-0.0285848334933972	-0.0121759123462551	0.00382918518924489	-0.0208871214602593
mitochondrion	ENSMUSG00000027875	Hmgcs2	-0.0178849761743103	-0.0126091068707304	-0.000909292866565122	-0.0176311889311725
mitochondrion	ENSMUSG00000028954	Nub1	-0.0314757371451831	0.0161215339099965	0.00319163486348144	-0.0191792994512046
mitochondrion	ENSMUSG00000029449	Rhof	-0.013094667757851	-0.00485764838345779	-0.00328471626720446	-0.0159559744526414
mitochondrion	ENSMUSG00000030269	Mtmr14	-0.0293535090370425	0.00406223755658387	-0.00313573130453424	-0.0166003878346435
mitochondrion	ENSMUSG00000032942	Ucp3	-0.0275641278166243	-0.00252978685779986	0	-0.0191816236224781
mitochondrion	ENSMUSG00000034800	Zfp661	-0.0216501610855204	-0.00563058478412016	0.00362742998516633	-0.0164556109797891
mitochondrion	ENSMUSG00000035024	Ncapd3	-0.0271528683010812	0.0057816667362719	0.00648196519122035	-0.0161056697882081
mitochondrion	ENSMUSG00000043085	Tmem82	-0.0214916508828298	0.0102700406645549	0.00170574847896407	-0.0189649379436
mitochondrion	ENSMUSG00000072770	Acrbp	-0.02398822185572	0.00641306212459976	-0.0109481703037224	-0.0158626963942959
vascular diameter maintenance	ENSMUSG00000006304	Arpc2	0.0381114600296007	-0.0169666179895692	0.00770018457430042	0.0152361674742777
vascular diameter maintenance	ENSMUSG00000021109	Hif1a	0.0366694721202241	-0.00049545321430845	0.00841876458759899	0.0218466869206036
vascular diameter maintenance	ENSMUSG00000026623	Lpgat1	0.0391236414051391	0.015081845770125	0.0167999962472905	0.0227906734710767
vascular diameter maintenance	ENSMUSG00000027435	Cd93	0.0371669476961223	0.00307263876393641	-0.000584510095166381	0.0238136597780426
vascular diameter maintenance	ENSMUSG00000056515	Rab31	0.040340430759125	0.0055762249502597	-0.000292771247761657	0.0222730181886554
vascular diameter maintenance	ENSMUSG00000059201	Lep	0.0379173044166328	0	0	0.0326398183671995
vascular diameter maintenance	ENSMUSG00000005103	Wdr1	0.0282719592104839	-0.0237698940598835	0.0141503877702763	0.0188939953418492
vascular diameter maintenance	ENSMUSG00000056952	Tatdn2	0.0304250953878435	-0.026536456241577	-0.0173158142749008	0.0164576698274733
vascular diameter maintenance	ENSMUSG00000001435	Col18a1	0.0284024568262336	0.00818694877138526	-0.0119534389538862	0.0184287183729868
vascular diameter maintenance	ENSMUSG00000002341	Ncan	0.0314287302067862	0.00180860893123213	0	0.0248142326589818
vascular diameter maintenance	ENSMUSG00000004451	Ralb	0.0346276619617597	0.000926365300996399	0.0130023051530659	0.0184234266459768
vascular diameter maintenance	ENSMUSG00000004891	Nes	0.00862497958792801	-0.0165779280670804	0.0158315560896438	0.0236657444261933
vascular diameter maintenance	ENSMUSG00000006221	Hspb7	0.0221541955752152	0.0024573173839394	0.00192118804758842	0.0178555041356284
vascular diameter maintenance	ENSMUSG00000007655	Cav1	0.0240025603408911	0.0132757582947742	-0.002428896088878	0.0177145740621263
vascular diameter maintenance	ENSMUSG00000009378	Slc16a12	0.0208837074604999	-0.00946905147022719	0.00510162042860304	0.024644318805881
vascular diameter maintenance	ENSMUSG00000016382	Pls3	0.0148028390153315	-0.000939261893789094	0.0180742594535105	0.0200320619897574
vascular diameter maintenance	ENSMUSG00000020099	Unc5b	0.0132112128958129	0.00401415201666449	0.015826988193785	0.0190799886427999
vascular diameter maintenance	ENSMUSG00000021365	Nedd9	0.0298076965025542	0.00893769043125106	-0.00385776262114762	0.021019114522497
vascular diameter maintenance	ENSMUSG00000021458	Aopep	0.0292751514505465	0.0051665229748023	-0.0166942202952745	0.0209992728406861
vascular diameter maintenance	ENSMUSG00000022206	Npr3	0.0290618839473682	0.0150374464038538	0.00066142647465816	0.0180782485763584
vascular diameter maintenance	ENSMUSG00000023092	Fhl1	0.0169958422590244	0.00447082342584864	0.0109029212942698	0.0178847634083068
vascular diameter maintenance	ENSMUSG00000023905	Tnfrsf12a	0.0298070565095177	-0.00539683173476685	0.00908851405292005	0.0190567228331822
vascular diameter maintenance	ENSMUSG00000023945	Slc5a7	0.0335778724715577	-0.0217496373929275	0	0.027067308991526
vascular diameter maintenance	ENSMUSG00000024664	Fads3	0.0242787257969598	-0.0126105562366863	0.013410624445433	0.0213269186480018
vascular diameter maintenance	ENSMUSG00000025938	Slco5a1	0.018706886000238	0.00403338531069682	0	0.0240429067043876
vascular diameter maintenance	ENSMUSG00000026014	Raph1	0.0210780733351968	-0.0100231304959538	-0.00724928455108187	0.0184848803073798
vascular diameter maintenance	ENSMUSG00000026028	Trak2	0.0228572892449076	0.0151192127108296	-0.00793803164966417	0.0192302762198811
vascular diameter maintenance	ENSMUSG00000026833	Olfm1	0.0321999874613892	-0.00430894198645495	0.00501378889231267	0.0197620083631977
vascular diameter maintenance	ENSMUSG00000026888	Grb14	0.0203024764969804	0.00384209015422059	0.00010648990339141	0.0190501433983981
vascular diameter maintenance	ENSMUSG00000027832	Ptx3	0.0341962724396822	-0.00143729318828934	0	0.0179204741091044
vascular diameter maintenance	ENSMUSG00000029804	Herc3	0.0192990496637204	-0.0178390012208009	0.0113094010631135	0.0213037459286134
vascular diameter maintenance	ENSMUSG00000030096	Slc6a6	0.0188759590114797	0.00614651906386163	0.00658118925505968	0.0248230866185111
vascular diameter maintenance	ENSMUSG00000030108	Slc6a13	0.0235096301007649	0.00256321479089758	0.00497786325963026	0.0220583942671757
vascular diameter maintenance	ENSMUSG00000030208	Emp1	0.0269529601353595	-0.000715496137916597	0.0128005622684986	0.0229398142140314
vascular diameter maintenance	ENSMUSG00000030986	Dhx32	0.025231041930065	0.00475259741302121	0.01526927412725	0.0287416290728799
vascular diameter maintenance	ENSMUSG00000031880	Rrad	0.0334806759415609	-0.00780088594662418	0.00349223837202785	0.0183236086573696
vascular diameter maintenance	ENSMUSG00000032860	P2ry2	0.0177670073381198	0.00208748721602103	0.000285976766004238	0.0207197862151676
vascular diameter maintenance	ENSMUSG00000034320	Slc26a2	0.0090483383312141	0.00891795645319734	0.0168044907518397	0.0197475813261813
vascular diameter maintenance	ENSMUSG00000036862	Dchs1	0.0206784189255695	0.0166678472621537	0.00341826940152206	0.0200199745880702
vascular diameter maintenance	ENSMUSG00000037010	Apln	0.0215889646780048	0.00797244464490062	0	0.0189243758338096
vascular diameter maintenance	ENSMUSG00000037086	Prr32	0.0233587536280674	0	0	0.0234848234234744
vascular diameter maintenance	ENSMUSG00000037104	Socs5	0.026401890158394	-0.00824309612565004	0.0017555194460383	0.0198881034778089
vascular diameter maintenance	ENSMUSG00000040016	Ptger3	0.0167201336810863	-0.0134099629342254	-0.00147672640640925	0.0194389501243505
vascular diameter maintenance	ENSMUSG00000041895	Wipi1	0.0246599131385627	0.0107326970360187	-0.00468140943498902	0.0212568127354403
vascular diameter maintenance	ENSMUSG00000041920	Slc16a6	0.00922121231286888	0.00313528986716185	0.0172748237752044	0.020441519196715
vascular diameter maintenance	ENSMUSG00000042256	Ptchd4	0.0351273398595024	0.00178647398710028	0	0.0195142725321863
vascular diameter maintenance	ENSMUSG00000042401	Crtac1	0.0235965744118432	-0.0121033257822678	0	0.0200752048312409
vascular diameter maintenance	ENSMUSG00000045312	Lhfpl2	0.0327621644670668	-0.0142108590880438	0.00176576088247116	0.0194531153923578
vascular diameter maintenance	ENSMUSG00000048376	F2r	0.032593403577032	0.0125439072673012	0.0044313506245327	0.0214614954037382
vascular diameter maintenance	ENSMUSG00000049112	Oxtr	0.0306512169958366	-0.00339689847289349	0	0.0238148054881041
vascular diameter maintenance	ENSMUSG00000051343	Rab11fip5	0.0346800390373129	0.0131717668046526	0.011039507574318	0.0205932229549985
vascular diameter maintenance	ENSMUSG00000051855	Mest	0.021241670640125	-0.0236213667641334	0.0150551071847149	0.0260444556104688
vascular diameter maintenance	ENSMUSG00000055044	Pdlim1	0.0215254403776916	0.0118848544031225	0.00616157821545133	0.0177483613562243
vascular diameter maintenance	ENSMUSG00000058743	Kcnj14	0.0326730020852945	-0.0104641501284078	-0.000287749485357429	0.0235002189184674
vascular diameter maintenance	ENSMUSG00000061589	Dot1l	0.0129885312876427	-0.00644492905976589	-0.0155821263252918	0.0212310670519194
vascular diameter maintenance	ENSMUSG00000070348	Ccnd1	0.0170947003931129	-0.00795947916796466	0.00779672603641391	0.0205635292492768
vascular diameter maintenance	ENSMUSG00000070867	Trabd2b	0.0265420195900282	-0.000622069688619102	0.00474670437350195	0.0230182904540891
vascular diameter maintenance	ENSMUSG00000074364	Ehd2	0.0157481220455723	0.00322379265411533	0.0154120048896151	0.0185137826590422
mitosis	ENSMUSG00000031503	Col4a2	0.0380338222467987	0.0174063260495625	0.0172395119425625	0.0186161691153053
mitosis	ENSMUSG00000041219	Arhgap11a	0.0371314345173645	0.0243534449029251	0.0221396938756776	-0.00353793686151469
mitosis	ENSMUSG00000002055	Spag5	0.0293197001674154	0.027874098020581	0.0173249704470201	-0.000546387596077911
mitosis	ENSMUSG00000006398	Cdc20	0.0273434461915291	0.0297274520775295	0.0230160000541198	0.0029128237342938
mitosis	ENSMUSG00000013646	Sh3bp5l	0.0239556234267399	0.0275412407987145	0.00822064742705464	0.00249530326515189
mitosis	ENSMUSG00000018672	Copz2	0.00186751886586646	0.028869777229555	0.024732039407152	0.00699462764768563
mitosis	ENSMUSG00000019066	Rab3d	0.0163251282151809	0.0274773892307854	0.00725584941455467	0.00446887679519944
mitosis	ENSMUSG00000019942	Cdk1	0.0271532371698752	0.0301107465450095	0.015233412466068	0.00393291978475525
mitosis	ENSMUSG00000020330	Hmmr	0.0325517912531036	0.0285605757579992	0.0203678971871433	0.00105091098551687
mitosis	ENSMUSG00000020649	Rrm2	0.0324328682771856	0.031911180520398	0.00758249330996625	-0.00424685839507202
mitosis	ENSMUSG00000020914	Top2a	0.0332061500433841	0.0292175213403178	0.018936643131146	-0.000851288845590033
mitosis	ENSMUSG00000021610	Clptm1l	0.0104851332760015	0.0275795558379402	0.0224732609958762	-0.000557119165847812
mitosis	ENSMUSG00000021643	Serf1	0.0141153215166899	0.0273185755811914	0.017215122833899	-3.47155824694196e-05
mitosis	ENSMUSG00000021917	Spcs1	0.0234181566038066	0.0304937593881183	-0.000191243138790461	-0.0031270224637038
mitosis	ENSMUSG00000022033	Pbk	0.0294689508386205	0.0288680133424082	0.0169581943801513	0.00173811572393641
mitosis	ENSMUSG00000023393	Slc17a9	0.00918004317717201	0.0309978079102459	0.0185531047366951	-0.0119374824253455
mitosis	ENSMUSG00000023505	Cdca3	0.0256126422165989	0.0276009954445242	0.0209366626029708	-0.00601065406491962
mitosis	ENSMUSG00000024516	Sec11c	0.0214010322280967	0.0279286437712174	0.00916633718115712	0.00377602470232025
mitosis	ENSMUSG00000025130	P4hb	0.0274334274367885	0.0274984008317727	0.0145630398570248	-0.00637894662806862
mitosis	ENSMUSG00000025140	Pycr1	0.0251519540781356	0.0301055887547596	0.00455444263045698	-0.00826055882283206
mitosis	ENSMUSG00000026605	Cenpf	0.0301828912851491	0.0286930387462184	0.0212311955797915	0.00198691781976971
mitosis	ENSMUSG00000026622	Nek2	0.0266513929609011	0.0304093735645399	0.0159879469546257	0.00055164501315822
mitosis	ENSMUSG00000027469	Tpx2	0.0345841835289609	0.0293621633743783	0.0201087626957425	0.00105121945037248
mitosis	ENSMUSG00000027490	E2f1	0.0308156909209933	0.0288440850038475	0.0292696026564769	0.00124128592055865
mitosis	ENSMUSG00000029185	Fam114a1	0.0345616064705434	0.0275478524820354	0.0195953225933575	0.0116967461846056
mitosis	ENSMUSG00000031004	Mki67	0.034512082845955	0.0297075764451195	0.0195302080158962	0.000131437287116349
mitosis	ENSMUSG00000031570	Plpp5	0.0220194469968532	0.0279510993749095	0.015091189957561	0.00266708110175182
mitosis	ENSMUSG00000032353	Tmed3	0.0273102142868372	0.0308289984180796	0.0107504673231533	-0.00484547542853289
mitosis	ENSMUSG00000034906	Ncaph	0.0326704713206401	0.0275108503288889	0.0106609082037246	-0.0036300105503601
mitosis	ENSMUSG00000035158	Mitf	0.0129600484667696	0.0291002269635397	0.00921310662290512	0.00826546386816672
mitosis	ENSMUSG00000037235	Mxd4	0.0172348306143416	0.0273101278961698	0.0137756429687288	-0.00639945194071275
mitosis	ENSMUSG00000037379	Spon2	0.0211845530770816	0.0310252453484281	0.0203202366756507	0.0109752564849886
mitosis	ENSMUSG00000037474	Dtl	0.0317437317708056	0.0279713597401537	0.0201974743379253	0.00612168749283297
mitosis	ENSMUSG00000037725	Ckap2	0.0323411157445117	0.0286608159694715	0.0240049500590851	0.00322481620753006
mitosis	ENSMUSG00000038497	Tmco3	0.0151309185982488	0.0281383362357706	0.0181948869050173	0.0015547898325148
mitosis	ENSMUSG00000038943	Prc1	0.030544261714694	0.0278438415701986	0.0214030363607447	0.00449112231655614
mitosis	ENSMUSG00000041431	Ccnb1	0.0310232552572597	0.0285776605068858	0.0224034035041128	0.000331356321031985
mitosis	ENSMUSG00000044201	Cdc25c	0.0256446854038454	0.0275697396717021	0.0146674887936919	0
mitosis	ENSMUSG00000045328	Cenpe	0.0319632751694962	0.0278967408147303	0.0183726812106626	-0.00227089617029612
mitosis	ENSMUSG00000048327	Ckap2l	0.0305790920889353	0.0295824717095645	0.0188928147497473	7.68825265413692e-05
mitosis	ENSMUSG00000051378	Kif18b	0.0272580759810327	0.0275461050188439	0.0159929974157203	0.000617334133708385
mitosis	ENSMUSG00000002870	Mcm2	0.0307150634262018	0.0135614044439558	0.0266354545774599	-0.00879334357328694
mitosis	ENSMUSG00000021185	Dglucy	0.011190214559771	0.0242588703970635	0.0270451188330266	0.00319635332974632
mitosis	ENSMUSG00000028692	Akr1a1	0.019305550545206	0.0200945075129611	0.028333473003971	-0.00166669887193724
mitosis	ENSMUSG00000041654	Slc39a11	0.0174711083612877	0.0221413446642429	0.0313399665365011	0.00701302347356414
mitosis	ENSMUSG00000019969	Psen1	0.0185885512535328	0.0120411472242585	0.00700763446165865	-0.0178777544522608
mitosis	ENSMUSG00000025408	Ddit3	0.0171305136189264	0.0222118196152801	0.00430161860395341	0.0178168865560349
mitosis	ENSMUSG00000028339	Col15a1	0.033524905275103	0.0161442081316101	0.0232470354500683	0.0184660477484799
mitosis	ENSMUSG00000066026	Dhrs3	0.026305492786493	0.0196924821138971	-0.00293578403005278	-0.0224043579067028
ER processing	ENSMUSG00000000215	Ins2	0	0.029818268335847	0	0
ER processing	ENSMUSG00000002014	Ssr4	0.000784672438315815	0.0331291130979889	-0.0157939377595658	-0.000616157118961887
ER processing	ENSMUSG00000003355	Fkbp11	0.0145451496407113	0.0360989047892536	0.000785493346401596	-0.000785411303035886
ER processing	ENSMUSG00000003402	Prkcsh	-0.00328487068992956	0.027921413794427	-0.0162431439833516	-0.0124396050664738
ER processing	ENSMUSG00000006010	Odr4	0.00617782584837019	0.0283217875260172	0.0149019991307801	-0.00567767569402622
ER processing	ENSMUSG00000009092	Derl3	0.00819883578015753	0.0321767103942765	0.00445008298580639	-0.00494209082995181
ER processing	ENSMUSG00000015478	Rnf5	-0.0102704204687646	0.029554930873512	0.0148354470607219	-0.000402954171815664
ER processing	ENSMUSG00000018931	Natd1	0.00566966406307186	0.0304420834746738	0.0142184292810437	-0.00609846502639314
ER processing	ENSMUSG00000019872	Smpdl3a	-0.00539026211640632	0.0309795636093794	-0.00230990993315131	-0.00863096414703762
ER processing	ENSMUSG00000020577	Tspan13	0.00224212586300782	0.0274563112566927	0.00114496509732662	-0.00921425835408039
ER processing	ENSMUSG00000022359	Ntaq1	0.000165414822734738	0.0274409208840521	-0.00410497683503023	0.00304352769210934
ER processing	ENSMUSG00000022761	Lztr1	0.00160163790803932	0.0306473640358065	0.0182443965073201	-0.0098511844515223
ER processing	ENSMUSG00000026049	Tex30	-0.0040324821602328	0.0333356612873668	-0.0118325953689507	-0.00523559126877782
ER processing	ENSMUSG00000026740	Dnajc1	0.0159567226523672	0.0304940582892538	0.000486982552507326	-0.00157583000296076
ER processing	ENSMUSG00000026989	Dapl1	0	0.0313396103542876	0	0
ER processing	ENSMUSG00000027244	Atg13	-0.00656455851982148	0.0283639430180756	0.00344913633069687	0.00180461558669637
ER processing	ENSMUSG00000027642	Rpn2	0.0127146659383801	0.0282287673965799	-0.00294824659752853	-0.00970712591673284
ER processing	ENSMUSG00000027834	Serpini1	0.00617974666609327	0.0318191159593405	0.00448333614459271	-0.00452379260116025
ER processing	ENSMUSG00000028211	Trp53inp1	-0.014886769155485	0.0302792601856768	-0.00134486551623783	-0.0127697718739522
ER processing	ENSMUSG00000028551	Cdkn2c	-0.00382455148140011	0.0301912699113685	-0.0107708940216266	-0.00772275405746379
ER processing	ENSMUSG00000028618	Tmem59	-0.0100501319681381	0.0282350536165339	0.00272228921886945	-0.0104506495582517
ER processing	ENSMUSG00000028825	Rhd	0.00856616944112101	0.0319639979054174	-0.00372976769136871	-0.00414769689280864
ER processing	ENSMUSG00000030330	Ing4	-0.00124868213825259	0.0283302397943806	0.0037590190319267	-0.000642324756939175
ER processing	ENSMUSG00000030659	Nucb2	0.0161263648019459	0.0335969007446454	-0.00700016931706772	-0.0011900847270394
ER processing	ENSMUSG00000031202	Rab39b	-0.00471171353916787	0.0279761845227538	0.000328166802263526	-0.00324492353044616
ER processing	ENSMUSG00000032042	Srpr	-0.00502999140199044	0.0289926647726715	0.00148790090751954	-0.0070403829532294
ER processing	ENSMUSG00000034563	Ccpg1	0.00466948242051955	0.0293478309159813	-0.0144445587648633	-0.0132540600619408
ER processing	ENSMUSG00000037204	Atg101	0.0144503271135342	0.0283661376208688	0.0033287195924663	0.00106949571664297
ER processing	ENSMUSG00000038215	Cep44	-0.000565937723548652	0.0316613554837852	-0.00275502092620115	-0.0055262978592255
ER processing	ENSMUSG00000038372	Gmds	-0.0115901878567067	0.0304762566502999	-0.00761217031713474	0.000428697636466103
ER processing	ENSMUSG00000039050	Osbpl2	-0.000562857815910372	0.0283479213229895	-0.00298365673697504	-0.000998651467143445
ER processing	ENSMUSG00000040462	Os9	0.00646734397082195	0.0338924257279469	-0.0128192414174493	-0.00188732190568287
ER processing	ENSMUSG00000045441	Gprin3	-0.0093724653202703	0.0273809193111912	-0.0116791090279077	-0.00962284494615398
ER processing	ENSMUSG00000049624	Slc17a5	0.00306927433995596	0.0309991676024952	-0.00474509214920994	-0.00825560126631509
ER processing	ENSMUSG00000050628	Ubald2	-0.00380176308594434	0.0310549946737088	0.00927924325371699	-0.00527242329748705
ER processing	ENSMUSG00000056629	Fkbp2	-0.00913458500332111	0.0311019778841788	0.00583569191597051	2.84076246425986e-05
ER processing	ENSMUSG00000015243	Abca1	0.00273560162021637	0.0113049319542929	-0.00617753080512014	-0.0176280134121359
ER processing	ENSMUSG00000020605	Hs1bp3	0.00275148563556452	0.0083441556000144	0.0037898679871373	-0.0162277594857224
ER processing	ENSMUSG00000021903	Galnt15	-0.00838874606141603	0.0186423137884507	0.0033812715951179	-0.0157618837155878
ER processing	ENSMUSG00000029730	Mcm7	-0.0131041895092478	0.0168793530177574	-0.00161478077307124	-0.0197749757577642
ER processing	ENSMUSG00000031431	Tsc22d3	-0.00566896738831563	0.0169684173159047	-0.0104418095839598	-0.016300687966177
ER processing	ENSMUSG00000048065	Cyb5r2	0.00707373015046429	0.00886716742661588	-0.00176261469157744	-0.0168491573659996
ribosome biogenesis	ENSMUSG00000000394	Gcg	0	-0.0243569184481615	0	0
ribosome biogenesis	ENSMUSG00000001416	Cct3	-0.00296470305135136	-0.0252731636610313	0.00420264914894277	-0.000962137365985658
ribosome biogenesis	ENSMUSG00000001504	Irx2	-0.011873749946068	-0.0267306040048512	0	-0.00109648373579641
ribosome biogenesis	ENSMUSG00000002565	Scin	-0.00790711039913311	-0.0236772174348537	0	-0.00245564078917223
ribosome biogenesis	ENSMUSG00000002718	Cse1l	-0.000499694630010574	-0.0289146424678681	0.0213488570766005	-0.000459293037080895
ribosome biogenesis	ENSMUSG00000004264	Phb2	-0.0253224448214221	-0.0270125430307214	-0.00252657130684445	-0.00277895012138693
ribosome biogenesis	ENSMUSG00000004631	Sgce	-0.00778964057259774	-0.0256401208280415	-0.000224271038937293	0.00435053910055726
ribosome biogenesis	ENSMUSG00000005204	Senp3	-0.00551594132669449	-0.0239940723568771	-0.0139845512351833	0.000815288539062627
ribosome biogenesis	ENSMUSG00000005481	Ddx39a	0.0218719668053387	-0.0270898088771594	-0.00788767202488543	0.000865016132833691
ribosome biogenesis	ENSMUSG00000007207	Stx1a	0.00380404512955228	-0.0263231290088321	-0.00516201385957604	-0.000700600543512336
ribosome biogenesis	ENSMUSG00000010554	Mettl16	-0.00900033862363739	-0.0286253553738721	0.00908222448144305	-0.000692886928222055
ribosome biogenesis	ENSMUSG00000015120	Ube2i	0.00214651927877211	-0.0266741859688841	-0.00864162251597971	-0.00734486970730952
ribosome biogenesis	ENSMUSG00000015176	Nolc1	-8.48313929624665e-05	-0.026779755160814	-0.0160426447307954	0.00445911377880506
ribosome biogenesis	ENSMUSG00000015217	Hmgb3	-0.00368660669912673	-0.0238370387844877	0.0155595349634003	0.00659899754064544
ribosome biogenesis	ENSMUSG00000015749	Anp32e	-0.00620507351957743	-0.0315670068040863	0.0177812555661982	-0.000601083471439057
ribosome biogenesis	ENSMUSG00000018583	G3bp1	0.0125516547665521	-0.0273034220554711	0.000787162652063417	0.00764083903710115
ribosome biogenesis	ENSMUSG00000020358	Hnrnpab	0.0190975454837182	-0.0239197523201463	0.0049580422404113	0.00443568297801905
ribosome biogenesis	ENSMUSG00000020361	Hspa4	0.0128061595896681	-0.0292711046422996	0.00400253614991435	0.00538957450945045
ribosome biogenesis	ENSMUSG00000020929	Eftud2	0.0116184975249466	-0.0247549103147174	0.0145495804745303	-0.00846238422763909
ribosome biogenesis	ENSMUSG00000020953	Coch	-0.00674133589991354	-0.0248128248195825	-0.00569005636460408	-0.00549807811429266
ribosome biogenesis	ENSMUSG00000021374	Nup153	-0.000453730255489439	-0.0250804514830439	-0.0165930875896986	0.00319772126990706
ribosome biogenesis	ENSMUSG00000021938	Pspc1	0.00972031719260117	-0.0264839617512265	0.0081086381396339	0.00712886639551359
ribosome biogenesis	ENSMUSG00000022718	Dgcr8	0.00649968238404644	-0.0258691076330732	0.00224626413566742	-0.00103104429196985
ribosome biogenesis	ENSMUSG00000022962	Gart	-0.0128451446624361	-0.0273309463756897	-0.00338901289869217	-0.00732997529572907
ribosome biogenesis	ENSMUSG00000024037	Wdr4	-0.013997162312358	-0.0260255798640053	0.00103741381356466	0.00236358888577936
ribosome biogenesis	ENSMUSG00000025047	Pdcd11	-0.007855473943421	-0.0244496202056987	-0.0167240879533549	-0.00353244604775153
ribosome biogenesis	ENSMUSG00000025134	Alyref	0.0216736875924419	-0.0266058679928038	0.00584931846367619	0.00981510980552755
ribosome biogenesis	ENSMUSG00000025264	Tsr2	-0.0101684903794816	-0.024665425453334	0.0197548238245888	0.00457074477251928
ribosome biogenesis	ENSMUSG00000026202	Tuba4a	-0.0246134970937942	-0.0283843618220521	0.00980023354932299	-0.00671257003084851
ribosome biogenesis	ENSMUSG00000026926	Pmpca	-0.0147276508628441	-0.0243688223166006	0.0103285307030442	-0.00746791120604199
ribosome biogenesis	ENSMUSG00000026974	Zmynd19	-0.00669347483058193	-0.0252080548090323	-0.00431617006526314	-0.00247074342017968
ribosome biogenesis	ENSMUSG00000027395	Polr1b	-0.0169891082650559	-0.026830343425144	-0.00920523300851247	-0.0031590553153273
ribosome biogenesis	ENSMUSG00000027405	Nop56	-0.00505123707716225	-0.0301410422982303	-0.0151738258862973	-0.00360579193381351
ribosome biogenesis	ENSMUSG00000027774	Gfm1	-0.0177673297847995	-0.0250695939382985	0.0133669009023914	0.0084834584378328
ribosome biogenesis	ENSMUSG00000028274	Rngtt	-0.0145091838575785	-0.0253139853106968	0.00380019812742595	0.00371190633108819
ribosome biogenesis	ENSMUSG00000028729	Ebna1bp2	0.00905109437897981	-0.0237069022258147	-0.0140882499993914	-0.0021815066093446
ribosome biogenesis	ENSMUSG00000028790	Khdrbs1	0.00627520495737612	-0.0263495757392258	-0.00920815983989955	-0.00432123374805674
ribosome biogenesis	ENSMUSG00000029036	Atad3a	-0.0252332036682511	-0.0252019020968655	-0.00336861703144535	0.00684106496058554
ribosome biogenesis	ENSMUSG00000029147	Ppm1g	-0.00493859106699163	-0.0261477788548735	-0.0184048838681989	-0.00250291356335577
ribosome biogenesis	ENSMUSG00000029227	Fip1l1	-0.0258682356664316	-0.0262881116126989	-0.00925468937326273	-0.00294637849236082
ribosome biogenesis	ENSMUSG00000029415	Sdad1	0.00753256268546438	-0.0264190337081705	-0.011645536939697	-0.007204177840509
ribosome biogenesis	ENSMUSG00000029430	Ran	0.0145241218997439	-0.0257901600514441	0.0204028797006161	-0.00909574389085264
ribosome biogenesis	ENSMUSG00000029447	Cct6a	-0.00614345954472185	-0.0249779372258963	-0.00193283138825078	-0.00745881401455021
ribosome biogenesis	ENSMUSG00000030045	Mrpl19	-0.00549277976867278	-0.0254772120147542	0.0125960325030441	0.0109889025715509
ribosome biogenesis	ENSMUSG00000030079	Ruvbl1	0.00254751708685772	-0.0243466357773374	0.00227592083456965	-0.00517849554631566
ribosome biogenesis	ENSMUSG00000030138	Bms1	0.0179338713011066	-0.0242734856708895	0.00252408902498124	0.00489833565788592
ribosome biogenesis	ENSMUSG00000030435	U2af2	0.0117521552095387	-0.0240183438379326	-0.0147090109804922	0.000111978757513994
ribosome biogenesis	ENSMUSG00000031066	Usp11	-0.0128753487756317	-0.0292043612959257	-0.00216282673121038	-0.00442273764903436
ribosome biogenesis	ENSMUSG00000031256	Cstf2	-0.00611194683162223	-0.0239297098020597	0.0184321166220392	0.000413463605166001
ribosome biogenesis	ENSMUSG00000031819	Emc8	-0.00581180056523921	-0.0247736797024585	-0.00745461230903621	0.00616877417788706
ribosome biogenesis	ENSMUSG00000032834	Pwp2	0.0245969073608468	-0.0301808867006532	-0.00359259295058768	-0.00404534947184885
ribosome biogenesis	ENSMUSG00000033075	Senp1	-0.0135861972618697	-0.0247947987442368	-0.016086959497189	0.00138412623022973
ribosome biogenesis	ENSMUSG00000033732	Sf3b3	0.00885532639980366	-0.0252661089305367	-0.00699493128292994	-0.0108971733797343
ribosome biogenesis	ENSMUSG00000034120	Srsf2	-0.0109351926873211	-0.0282191664391484	-0.00336763587319229	-0.00264931433441516
ribosome biogenesis	ENSMUSG00000034333	Zbed4	0.0175850765649036	-0.0238343599004102	-0.00950512960505161	0.00741735296512482
ribosome biogenesis	ENSMUSG00000035277	Arx	-0.00350930749361787	-0.026875490155338	0	-0.00264830298260089
ribosome biogenesis	ENSMUSG00000036916	Zfp280c	-0.0167963061781233	-0.0250492318810911	0.00172914020704356	-0.000759800707264412
ribosome biogenesis	ENSMUSG00000038279	Nop2	-0.0116646931519042	-0.0237665822222115	-0.0124809986378262	-0.00145150252420722
ribosome biogenesis	ENSMUSG00000038299	Wdr36	0.0112966625933531	-0.0261904389518529	0.00415637363908088	0.000694989343016692
ribosome biogenesis	ENSMUSG00000038456	Dennd2a	-0.0204814608754818	-0.023910663643071	-0.00260826911053836	-0.00147289580112914
ribosome biogenesis	ENSMUSG00000038563	Efl1	-0.00583200012702251	-0.0250148668880332	0.00799321793483623	-0.00280374840223153
ribosome biogenesis	ENSMUSG00000038759	Nup205	-0.00576557147305037	-0.0252142207328837	0.0134784865596219	0.00360620948926641
ribosome biogenesis	ENSMUSG00000039768	Dnajc11	-0.0155201597661002	-0.0308439506188881	-0.00125979950672226	0.0133727786927166
ribosome biogenesis	ENSMUSG00000040463	Mybbp1a	-0.000137565181835644	-0.0240047351583505	-0.00192539851797323	-0.0115880003830073
ribosome biogenesis	ENSMUSG00000040972	Igsf21	0.0133171390896305	-0.0241688706798778	-0.00201310745992577	0.000638532816245891
ribosome biogenesis	ENSMUSG00000041057	Wdr43	-0.0059797267522864	-0.0245101581070525	-0.0134702131151974	-0.00128974071061459
ribosome biogenesis	ENSMUSG00000041143	Tmco4	-0.00227452777532501	-0.0259708527337978	-0.0128387098928517	-0.00139821375649094
ribosome biogenesis	ENSMUSG00000041264	Uspl1	-0.0194517573898539	-0.027098025401109	-0.0155709993695837	1.56421057989063e-05
ribosome biogenesis	ENSMUSG00000043866	Taf10	-0.012852540911511	-0.02660408812805	-0.00520034470447137	-0.00211552476938567
ribosome biogenesis	ENSMUSG00000047710	Champ1	-0.00514726013482424	-0.0274230304029408	0.00207423500273228	-0.00262711579990802
ribosome biogenesis	ENSMUSG00000047904	Sstr2	0.018932817207244	-0.0243066740320341	0.00173141511902639	0
ribosome biogenesis	ENSMUSG00000048170	Mcmbp	0.0190204320448305	-0.0252778519675749	-0.0153806469628368	-0.00733635359560591
ribosome biogenesis	ENSMUSG00000049265	Kcnk3	-0.014434417758433	-0.025775349864452	-0.000128745277614051	-0.00866091744796964
ribosome biogenesis	ENSMUSG00000049823	Zbtb12	-0.0209625585417629	-0.023800107067214	-0.00384613084499857	-0.00140433379275478
ribosome biogenesis	ENSMUSG00000050244	Heatr1	0.0164864051067623	-0.0238027383982698	-0.00728620558449379	-0.00264298814701223
ribosome biogenesis	ENSMUSG00000051136	Ghsr	0	-0.0240082133394532	0	0.00430020962596651
ribosome biogenesis	ENSMUSG00000053091	Lins1	0.012289513445092	-0.023684012593124	0.00887105274492472	-0.00107911402356404
ribosome biogenesis	ENSMUSG00000053801	Grwd1	0.0161917657470812	-0.024807125858063	-0.00762558163008248	-0.00178122780906128
ribosome biogenesis	ENSMUSG00000055629	B4galnt4	-0.0071310683246208	-0.0237210309163489	-0.00140910344229275	-0.00682018172890234
ribosome biogenesis	ENSMUSG00000063273	Naa15	0.0154674764127297	-0.0245058460410448	-0.00847593123352624	0.00520882085556087
ribosome biogenesis	ENSMUSG00000071646	Mta2	-0.0129833328801338	-0.0246562941832811	-0.0203980470548778	0.00198911371706441
ribosome biogenesis	ENSMUSG00000072647	Adam1a	-0.0131322905700448	-0.0261586454467664	-0.00728830349760412	-0.00872149442967455
ribosome biogenesis	ENSMUSG00000074088	Snrnp40	-0.011681074618598	-0.0237521881538884	0.0068996100079629	0.00401915145812309
ribosome biogenesis	ENSMUSG00000078651	Aoc2	-0.0037641254527066	-0.0242764494883931	-0.0128354096917076	-0.0101554445015694
ribosome biogenesis	ENSMUSG00000079084	Ccdc82	-0.0024910354312258	-0.0241281538073612	-0.00976932652072476	-0.00393694092469435
ribosome biogenesis	ENSMUSG00000089824	Rbm12	0.0202333630703025	-0.0241511793184371	-0.0133948625123075	0.00674334442394303
ribosome biogenesis	ENSMUSG00000092035	Peg10	0.0258854185503181	-0.0264674243270295	-0.000970706418115971	0.00556902895771718
ribosome biogenesis	ENSMUSG00000102171	NA	0	-0.02616266173716	0	0
ribosome biogenesis	ENSMUSG00000109324	Prmt1	-0.00701555976726069	-0.0246604244244753	0.00464897946330502	0.00525333138574931
ribosome biogenesis	ENSMUSG00000005533	Igf1r	-0.0134669673249021	-0.0161657082401776	-0.0120060473792124	-0.0204175236382732
ribosome biogenesis	ENSMUSG00000019961	Tmpo	0.011661556064271	-0.0219929430033198	0.0032291539630907	-0.0162634081856769
ribosome biogenesis	ENSMUSG00000023078	Cxcl13	-0.00969188246413378	-0.00610279565704927	-0.00087774259513264	-0.0161115018676646
ribosome biogenesis	ENSMUSG00000033502	Cdc14a	-0.000667837624612269	-0.000550434029519832	0.00183071548539474	-0.0185274496681573
ribosome biogenesis	ENSMUSG00000036528	Ppfibp2	0.0106891117251895	-0.0132803868729878	0.00167804673484148	-0.0178347962642423
ribosome biogenesis	ENSMUSG00000043065	Spice1	-0.0086854437890388	-0.0142300869174404	-0.00650641530685807	-0.0178445232983473
lipid metabolism	ENSMUSG00000000440	Pparg	-0.00765330218080607	0.00192843722597206	0.0274364955272449	-0.00250600214981855
lipid metabolism	ENSMUSG00000002550	Uck1	-0.0320932311861723	-0.0033741440226134	0.0292209474903367	-0.00507125006743857
lipid metabolism	ENSMUSG00000002944	Cd36	0.000776523575163158	0.00696221958838875	0.0289378477662061	0.00401705970889925
lipid metabolism	ENSMUSG00000005069	Pex5	-0.0203283391295617	0.000205203614056838	0.0287204377360983	0.00374534769687342
lipid metabolism	ENSMUSG00000005469	Prkaca	-0.00223971705280732	-0.000237252392035108	0.0271522007423458	-0.000717116146314844
lipid metabolism	ENSMUSG00000008153	Clstn3	-0.00348094176736229	0.00151503650151373	0.0293166357344198	-0.00245692236206543
lipid metabolism	ENSMUSG00000012187	Mogat1	-0.0319358366203031	0.00425612784284908	0.0330934578552444	-0.00443850366463093
lipid metabolism	ENSMUSG00000018442	Derl2	0.00581047019766113	0.0069000965359662	0.027439928046624	-0.00340772056379982
lipid metabolism	ENSMUSG00000020532	Acaca	-0.0260668593579702	-0.0143494509746372	0.0274688471144384	-0.00632916932733596
lipid metabolism	ENSMUSG00000021236	Entpd5	-0.0151352069241963	-0.0199383812794915	0.0309687787168318	0.0058439390416158
lipid metabolism	ENSMUSG00000022111	Uchl3	-0.00761634834431999	-0.00948071772407173	0.0274841474665137	0.0061537919025366
lipid metabolism	ENSMUSG00000022215	Fitm1	0.00789208747051942	-0.00134064589213118	0.0294005752406095	-0.00292804803565525
lipid metabolism	ENSMUSG00000023057	Fabp2	-0.00335545470636213	0.00309952011658317	0.032036924181288	0
lipid metabolism	ENSMUSG00000024142	Mlst8	-0.00411506001538387	-0.0235711958265552	0.0276462100596566	0.00464886289973955
lipid metabolism	ENSMUSG00000024683	Mrpl16	-0.0132080661108376	-0.00927303848855314	0.0274288122838881	-3.81141024064422e-05
lipid metabolism	ENSMUSG00000024870	Rab1b	-0.000848827027747839	0.010374861866615	0.0281976877925648	-0.00080595831812163
lipid metabolism	ENSMUSG00000025153	Fasn	-0.016471575872786	0.000998689422957518	0.0293805932272942	-0.00483226106568799
lipid metabolism	ENSMUSG00000025503	Taldo1	-0.0184663751608818	0.00120384313789264	0.0295751120413994	-0.00512592658086682
lipid metabolism	ENSMUSG00000025656	Arhgef9	-0.024348690622634	-0.00842028337600148	0.0285840253216645	0.00837268713205853
lipid metabolism	ENSMUSG00000026181	Ppm1f	0.00791404551069996	-0.00297867805187971	0.027025332297571	0.0106436960225672
lipid metabolism	ENSMUSG00000026509	Capn2	0.00772023442404472	-0.00994891443883249	0.0273588454215565	0.00292003562667591
lipid metabolism	ENSMUSG00000027309	Dnaaf9	0.00262739763546749	-0.00777643391441582	0.0310494377570152	0.00411664261585064
lipid metabolism	ENSMUSG00000028032	Papss1	0.00184846150652108	-0.00369034170597862	0.0268991608099754	-0.00249821817001341
lipid metabolism	ENSMUSG00000028671	Gale	0.00912635027951207	-0.0100867363454842	0.0283182090343157	0.00195382777985978
lipid metabolism	ENSMUSG00000029310	Nudt9	-0.00982405717452313	0.0172174419098625	0.0282677089008847	-0.00151810056137865
lipid metabolism	ENSMUSG00000029319	Coq2	-0.017074875691379	0.00462749692616991	0.0286748794326395	-0.00129793956201666
lipid metabolism	ENSMUSG00000030095	Tmem43	-0.0024238345724565	0.00701155819326541	0.0279649258757721	-5.56094130217665e-05
lipid metabolism	ENSMUSG00000030762	Aqp8	-0.00123887729499339	0.000811201697227621	0.0275871090769823	-0.00265023296713874
lipid metabolism	ENSMUSG00000030876	Mettl9	0.00350787231112181	0.0152956319062149	0.0307818945490578	0.00994225335226285
lipid metabolism	ENSMUSG00000031451	Gas6	0.00894233506215841	0.00273576975429882	0.0284971265584625	-0.00431882824423896
lipid metabolism	ENSMUSG00000031886	Ces2e	0.00495624085489432	0.0107407292649568	0.0276996345623916	-0.00082067865061587
lipid metabolism	ENSMUSG00000034345	Gtf2h5	0.00767922220354004	0.00138026823942989	0.0287614981457416	-0.00164071864694173
lipid metabolism	ENSMUSG00000034371	Tkfc	-0.0184002801061684	0.0247453789765775	0.0289828380365044	-0.00453714790234199
lipid metabolism	ENSMUSG00000034634	Ly6d	-0.00409283433107341	-0.001887204507835	0.0274548626526107	0
lipid metabolism	ENSMUSG00000035069	Oma1	-0.0192579264644239	0.0053384990974066	0.0285443394151669	0.00261295617380866
lipid metabolism	ENSMUSG00000036216	Leap2	-0.00479366000151455	-0.00558765021347455	0.0275323939115783	-0.00262848087103572
lipid metabolism	ENSMUSG00000036309	Skp1	-0.0258837722020484	-0.0111825315611263	0.0266109335614109	-0.00138233004074122
lipid metabolism	ENSMUSG00000038982	Bloc1s5	-0.0103214707359909	-0.00106501480349501	0.0293256985899986	0.00866049086173805
lipid metabolism	ENSMUSG00000039254	Pomt1	-0.025594884887525	0.0129308583977008	0.028998104180285	-0.00345040170319959
lipid metabolism	ENSMUSG00000039901	Armh3	0.00631570679353884	-0.00074811983634743	0.0268068644928703	0.00858889691361798
lipid metabolism	ENSMUSG00000042426	Dhx29	0.000566064741105684	-0.0176802911808528	0.0282947704689418	0.00339525898002199
lipid metabolism	ENSMUSG00000042506	Usp22	-0.0114004792399116	0.0160172373755098	0.02910967417797	0.00365821204159402
lipid metabolism	ENSMUSG00000047866	Lonp2	-0.0249999770165682	-0.0151890801012933	0.0268510620982589	0.00120094059664819
lipid metabolism	ENSMUSG00000050043	Tmx2	-0.0156355531600039	-0.0105247713658662	0.0302785443598265	0.00809425118465228
lipid metabolism	ENSMUSG00000059316	Slc27a4	0.000894025110854332	0.00476702402465111	0.0305407911800229	-0.000932649448888864
lipid metabolism	ENSMUSG00000062991	Nrg1	-0.00367381417091819	-0.020169868849841	0.0273580859545441	0
lipid metabolism	ENSMUSG00000068037	Mas1	-0.00162141214808214	-0.00981863520302521	0.0295698810014369	0.00174374402770647
lipid metabolism	ENSMUSG00000069255	Dusp22	-0.0177551756796622	0.0228154724097211	0.029347806444298	0.0114596060679832
lipid metabolism	ENSMUSG00000070730	Rmdn3	-0.00940217683462639	-0.00242122183534105	0.0316926694399693	-0.00554131250582246
lipid metabolism	ENSMUSG00000073460	Pnldc1	-0.00819489491543995	-0.0104835328778083	0.0264996668543521	-0.00376873308361885
lipid metabolism	ENSMUSG00000032437	Stt3b	-0.00420080481356643	-0.00720989593509592	0.0171543522256613	-0.0163749866844494
lipid metabolism	ENSMUSG00000040447	Spns2	-0.00201590288510591	0.0130781286915351	0.0167931368948183	-0.0172188515137458
small ribosomal subunit	ENSMUSG00000001419	Mef2d	-0.00413343915413343	-0.00212301501326943	-0.0282587861749477	0.00829419075827314
small ribosomal subunit	ENSMUSG00000003134	Tbc1d8	0.00291780691565437	0.0149175591450552	-0.0282012818147465	-0.00981368077876107
small ribosomal subunit	ENSMUSG00000004070	Hmox2	0.0205528266797688	-0.0112280525150065	-0.0305993965718504	0.00829682770884726
small ribosomal subunit	ENSMUSG00000008668	Rps18	-0.00813341074256738	0.00741267931180626	-0.0325533705442354	-0.0168088306274139
small ribosomal subunit	ENSMUSG00000012848	Rps5	-0.00861605051631213	0.0114074048354506	-0.0316012597241637	-0.0152019415421732
small ribosomal subunit	ENSMUSG00000020372	Rack1	0.0048354102389573	0.00911207462605921	-0.0277639915768316	-0.0143708814251172
small ribosomal subunit	ENSMUSG00000021876	Rnase4	0.0082907754946851	0.00737849098225906	-0.0275995251323865	-0.00727289631613155
small ribosomal subunit	ENSMUSG00000022091	Sorbs3	-0.00616726197808808	-0.00302534309191315	-0.0308639454715734	-0.0201641746427607
small ribosomal subunit	ENSMUSG00000024515	Smad4	-0.00997051143004202	0.0114292701230178	-0.0296288894824526	-0.0076327000138309
small ribosomal subunit	ENSMUSG00000025089	Gfra1	-0.00506087095091824	0.00232413684771023	-0.0288543031237642	0.00119550637413002
small ribosomal subunit	ENSMUSG00000026436	Elk4	0.0029400922392993	-0.00553832300789539	-0.0279906881985553	-0.0077964430806598
small ribosomal subunit	ENSMUSG00000026571	Dcaf6	-0.00481049422818147	0.00332806857904713	-0.027404625687609	0.00454843656536898
small ribosomal subunit	ENSMUSG00000029270	Dipk1a	0.0187069357784718	-0.0195072393327029	-0.0275210926866801	-0.00420655988416958
small ribosomal subunit	ENSMUSG00000029647	Pan3	-0.012257184609891	-0.0119232532460136	-0.0326499723706806	-0.0122837790240828
small ribosomal subunit	ENSMUSG00000030067	Foxp1	0.0185967943660806	0.0026437199297569	-0.0288039654000166	-0.00850478517154276
small ribosomal subunit	ENSMUSG00000030744	Rps3	-0.00373982381903177	0.013355692270525	-0.0292542204529165	-0.0176407960071015
small ribosomal subunit	ENSMUSG00000031320	Rps4x	-0.00588814571214472	0.0124119199912911	-0.0296980618232006	-0.0197395339097337
small ribosomal subunit	ENSMUSG00000031365	Zfp275	-0.0083428044187645	-0.0140818445965339	-0.0324979917935001	-0.0127985986208195
small ribosomal subunit	ENSMUSG00000032217	Rnf111	0.00928634367081986	-0.005591559238362	-0.0289046126341513	0.0044857434592459
small ribosomal subunit	ENSMUSG00000035877	Zhx3	-0.00519476012248021	-0.0077313982210797	-0.0287267457457774	-0.00156034431758088
small ribosomal subunit	ENSMUSG00000037652	Phc3	-0.00583493525894629	-0.0187299029211582	-0.028607900949535	-0.00835768391787234
small ribosomal subunit	ENSMUSG00000039323	Igfbp2	-0.00220408684880161	0	-0.0404585903589842	0.00205577950826532
small ribosomal subunit	ENSMUSG00000040481	Bptf	-0.00454546841873992	-0.00892658466521864	-0.0296365311078849	-0.00540551621392605
small ribosomal subunit	ENSMUSG00000042197	Zfp451	-0.00958797273527548	-0.0192197566209183	-0.0281554778279802	-0.0055929416622348
small ribosomal subunit	ENSMUSG00000050567	Maml1	0.00467982567356618	-0.00618676277311253	-0.0289820188383894	-0.00589579471732544
small ribosomal subunit	ENSMUSG00000052609	Plekhg3	0.000175770177444196	-0.00878019785570613	-0.0296393207255402	0.00416255318922988
small ribosomal subunit	ENSMUSG00000055762	Eef1d	-0.0117419530988012	0.000769911032585763	-0.0288771738731049	-0.010981282798159
small ribosomal subunit	ENSMUSG00000057113	Npm1	0.00367703827894037	-0.00973791885558511	-0.0274885071330799	-0.0162360213123618
small ribosomal subunit	ENSMUSG00000057722	Lepr	-0.000763729998166246	0.0182271782900544	-0.0312690959229298	-0.00887904604836245
small ribosomal subunit	ENSMUSG00000059481	Plg	-0.00423811818350196	-0.00344433686277376	-0.0278350683078373	0
small ribosomal subunit	ENSMUSG00000060938	Rpl26	-0.0141841892166116	0.00863563804215029	-0.0273117505382031	-0.0195324055607732
small ribosomal subunit	ENSMUSG00000072115	Ang	-0.00200433139727248	0.00343144273219115	-0.0313313776537893	-0.0100764282596424
small ribosomal subunit	ENSMUSG00000090733	Rps27	-0.0130028770613314	0.00251571858350677	-0.0310890348372669	-0.0207026546735769
small ribosomal subunit	ENSMUSG00000091264	Smim13	0.0118461457447915	0.0122567897772951	-0.0277051980776326	0.00432276104721613
small ribosomal subunit	ENSMUSG00000004661	Arid3b	-0.0109911502566776	0.001515975903044	-0.00979993312821787	-0.0160510845466396
small ribosomal subunit	ENSMUSG00000006920	Ezh1	-0.0116438651014726	0.00256472197161822	-0.00918440262526426	-0.0176072496875114
small ribosomal subunit	ENSMUSG00000008683	Rps15a	-0.000534719124332754	0.00154938170577944	-0.0256800815232203	-0.0181605308324586
small ribosomal subunit	ENSMUSG00000017679	Ttpal	0.0131550300219709	0.00267748158540657	-0.0166074511281777	-0.0166880683299923
small ribosomal subunit	ENSMUSG00000022419	Deptor	0.0144172314819358	0.0143662830898572	-0.0161497510083467	-0.0162921046393322
small ribosomal subunit	ENSMUSG00000024055	Cyp4f13	-0.0123345108021937	0.00412488788363762	-0.0147121030298657	-0.0159042890102059
small ribosomal subunit	ENSMUSG00000024817	Uhrf2	0.0010083511088511	1.24932366475501e-05	-0.0232782242172144	-0.0175017684943831
small ribosomal subunit	ENSMUSG00000025159	Mms19	-0.00232466105540069	-0.000880611547765069	-0.0173693781660955	-0.016238166136756
small ribosomal subunit	ENSMUSG00000027215	Cd82	-0.0097424802917285	-0.00143683664094294	-0.00806693616658579	-0.0165094866880671
small ribosomal subunit	ENSMUSG00000027947	Il6ra	-0.00449946879712402	0.012166826268994	-0.0243983091808892	-0.0173830552540821
small ribosomal subunit	ENSMUSG00000029287	Tgfbr3	-0.00361693327812278	-0.00345755581496883	-0.0212903161224792	-0.0171381143995763
small ribosomal subunit	ENSMUSG00000039001	Rps21	-0.0123861064547437	0.0103196423663198	-0.0215023895806776	-0.0159617310997449
small ribosomal subunit	ENSMUSG00000052146	Rps10	-0.00737905400735716	0.0118327317587018	-0.0215781362293451	-0.0162135137622533
small ribosomal subunit	ENSMUSG00000057841	Rpl32	-0.000327583817673973	0.0138690995078885	-0.0229006872396374	-0.015812183277042
actin cytoskeleton	ENSMUSG00000000183	Fgf6	0	0	0	0.0182540615235329
actin cytoskeleton	ENSMUSG00000000320	Alox12	-0.00549666058925147	-0.00460857975266203	-0.00329832077140644	0.0218010551404242
actin cytoskeleton	ENSMUSG00000001627	Ifrd1	-0.00253799011059936	0.00388182404546482	-0.0153337158823455	0.0180654270102417
actin cytoskeleton	ENSMUSG00000018893	Mb	-0.0150386063941522	0	0	0.0194674107850418
actin cytoskeleton	ENSMUSG00000020900	Myh10	-0.0139515098423429	-0.0212788917909193	-0.0139801391256091	0.0215157274754317
actin cytoskeleton	ENSMUSG00000022114	Spry2	-0.00187959214377345	-0.00150790914513291	0.00304319289844797	0.0177182376003699
actin cytoskeleton	ENSMUSG00000022995	Enah	-0.000301096715335855	-0.00244434304841751	-0.00113085753598924	0.0263212946898645
actin cytoskeleton	ENSMUSG00000023800	Tiam2	-0.0135986638683588	-0.00528124136416368	0.0103286427464779	0.0215028443365011
actin cytoskeleton	ENSMUSG00000024764	Naa40	-0.0139544228557599	-0.000290628814815553	-0.00466162582435455	0.018992673659493
actin cytoskeleton	ENSMUSG00000025608	Podxl	-0.016640595292122	0.0114982976053714	-0.0102645015794837	0.0240440218647689
actin cytoskeleton	ENSMUSG00000025813	Homer2	-0.00618669111699489	-0.016243771087129	-0.00308847178960805	0.0186812542506515
actin cytoskeleton	ENSMUSG00000026564	Styxl2	0.0051998963802272	-0.000597095602919222	0	0.0188862705651072
actin cytoskeleton	ENSMUSG00000026755	Arpc5l	-0.0114901997424012	0.00099365218196688	0.0157165957830631	0.0188520891923468
actin cytoskeleton	ENSMUSG00000026971	Itgb6	-0.00712707784211486	-0.0195403642424616	-0.000152491976049437	0.0207898217415699
actin cytoskeleton	ENSMUSG00000027099	Mtx2	0.00460882156420317	0.00110093145214995	0.0140912532352577	0.0204641539970474
actin cytoskeleton	ENSMUSG00000028098	Rnf115	0.00564044224279716	0.000493834684756877	-0.00317121285326987	0.0231589255085916
actin cytoskeleton	ENSMUSG00000029196	Tada2b	-0.0182565493252556	-0.00246681275614431	-0.00982677721979082	0.0200304929464228
actin cytoskeleton	ENSMUSG00000031448	Adprhl1	-0.0135463155400794	0	0	0.0181949574196566
actin cytoskeleton	ENSMUSG00000032285	Dnaja4	-0.0160862234623645	0.0123123299206778	-0.00645126102189288	0.0179346899488428
actin cytoskeleton	ENSMUSG00000034343	Ube2f	-0.00504631920937844	-0.0190636485964569	0.00216176547597669	0.0183695232000016
actin cytoskeleton	ENSMUSG00000039376	Synpo2l	-0.0096641748684298	0.00190152745614746	0.00392561378618835	0.0227106967127111
actin cytoskeleton	ENSMUSG00000047819	Tigd4	-0.0108351454580469	-0.0100451028396589	0	0.0178298596066034
actin cytoskeleton	ENSMUSG00000049551	Fzd9	-0.00625459838137116	0.00416208808561541	-0.00321452046516731	0.0209598434896624
actin cytoskeleton	ENSMUSG00000057604	Lmcd1	0.00814492818867431	0.0192442573984958	-0.00123840980974797	0.0197582806928313
actin cytoskeleton	ENSMUSG00000060733	Ipmk	-7.80712333355831e-05	0.0014264114059439	-0.0220569627684686	0.0186075655299131
actin cytoskeleton	ENSMUSG00000063077	Kif1b	-0.00725170424743624	0.00133590571341238	-0.00383751194588736	0.0181865323311527
actin cytoskeleton	ENSMUSG00000067242	Lgi1	-0.00886136205631674	0.00421132890209667	0	0.0200885866954826
actin cytoskeleton	ENSMUSG00000068699	Flnc	0.00755103801846403	-0.016974243099257	0.00706310418924229	0.0196665523003367
actin cytoskeleton	ENSMUSG00000073730	Ppp1r14bl	-0.00753983045891756	0	0	0.019976074366852
actin cytoskeleton	ENSMUSG00000078486	Perm1	-0.0065798332889415	0.000984010078067055	-0.00437672045858393	0.0191612160709163
actin cytoskeleton	ENSMUSG00000079243	Xirp1	-0.0191116478385405	-0.0100434035821379	0.00437209790958044	0.0179954622517142
